# Supplementary material for: An annotated catalogue of type specimens of the land snail genus Cyclophorus Monfort, 1810 (Caenogastropoda, Cyclophoridae) in the Natural History Museum, London
Source: Zookeys. 2014 May 23;(411):1–56. doi: 10.3897/zookeys.411.7258 (PMC4042817; doi:10.3897/zookeys.411.7258)
Supplement: XML Treatment for Cyclophorus aborensis [file zookeys.411.7258-treatment1.xml]

<!DOCTYPE tp:taxon-treatment
  PUBLIC "-//TaxonX//DTD Taxonomic Treatment Publishing DTD v0 20100105//EN" "tax-treatment-NSO.dtd">
<tp:taxon-treatment xmlns:tp="http://www.plazi.org/taxpub"><tp:treatment-meta><mixed-citation publication-type="journal"><person-group><name><surname>Nantarat</surname><given-names>Nattawadee</given-names></name><name><surname>Sutcharit</surname><given-names>Chirasak</given-names></name><name><surname>Tongkerd</surname><given-names>Piyoros</given-names></name><name><surname>Ablett</surname><given-names>Jonathan</given-names></name><name><surname>Naggs</surname><given-names>Fred</given-names></name><name><surname>Panha</surname><given-names>Somsak</given-names></name></person-group><article-title>An annotated catalogue of type specimens of the land snail genus <italic>Cyclophorus</italic> Monfort, 1810 (Caenogastropoda, Cyclophoridae) in the Natural History Museum, London</article-title><source>Zookeys</source><day>23</day><month>5</month><year>2014</year><volume>2014</volume><issue>411</issue><fpage>1</fpage><lpage>56</lpage><pub-id pub-id-type="doi">10.3897/zookeys.411.7258</pub-id></mixed-citation></tp:treatment-meta><tp:nomenclature><tp:taxon-name>
                        <tp:taxon-name-part taxon-name-part-type="genus">Cyclophorus</tp:taxon-name-part>
                        <tp:taxon-name-part taxon-name-part-type="species">aborensis</tp:taxon-name-part>
                        <object-id xmlns:xlink="http://www.w3.org/1999/xlink" xlink:type="simple">http://species-id.net/wiki/Cyclophorus_aborensis</object-id>
                    </tp:taxon-name><tp:taxon-authority>Godwin-Austen, 1915</tp:taxon-authority><tp:nomenclature-citation-list><tp:nomenclature-citation><tp:taxon-name>Cyclophorus aborensis</tp:taxon-name><comment> Godwin-Austen, 1915: 494, pl. 38, fig. 1. <xref ref-type="bibr" rid="B25">Gude 1921</xref>: 69</comment></tp:nomenclature-citation></tp:nomenclature-citation-list></tp:nomenclature><tp:treatment-sec sec-type="Type locality"><title>Type locality.</title><p>Rotung, 2000 ft., near Egar stream; Kalek and Renging, 2000 ft.</p></tp:treatment-sec><tp:treatment-sec sec-type="Type material"><title>Type material.</title><p>Lectotype (design. n.), NHMUK 1903.7.1.3051 from Renging (<xref ref-type="fig" rid="F2">Fig. 2A; D</xref>=52.5 mm, H=40.2 mm, W=5), paralectotypes NHMUK 1903.7.1.3048 from Kalek (2 shells; <xref ref-type="fig" rid="F2">Fig. 2B; D</xref>=49.1 mm, H=34.0 mm, W=5; D=48.6 mm, H=36.0 mm, W=5). NHMUK 1903.7.1.3049 from Rami Dambang, Abor (2 shells; D=33.0 mm, H=24.4 mm, W=5; D=29.6 mm, H=21.8 mm, W=5).</p><!--PageBreak--></tp:treatment-sec><tp:treatment-sec sec-type="Remarks"><title>Remarks.</title><p>Godwin-Austen clearly states that this taxon was based on five lots of specimens from various localities. The original description included illustrations of two specimens from different localities, but only one set of measurement was given. In addition, the author clearly stated that two lots of the type series were kept in the Indian Museum, and the remaining three type lots were housed in the NHM. The specimen NHMUK 1903.7.1.3051 with Godwin-Austen handwriting label stating “Co-type” and figured in the original description (<xref ref-type="bibr" rid="B21">Godwin-Austen 1915</xref>: figs 1, 1a) is here designated as the lectotype. The other 2 specimen lots housed in the NHM (nos. 3048 and 3049), and the two lots previously housed in the Indian Museum, that were transferred to the Zoological Survey of India (nos. 6009 and 6010), are therefore paralectotypes. Following our lectotype designation, the type locality of this species is fixed as Renging, Abor Hills (altitude 2000 ft.) (<xref ref-type="bibr" rid="B27">ICZN 1999</xref>: Art. 76.2).</p></tp:treatment-sec><tp:treatment-sec><!--Section generated to contain objects referenced in tp:taxon-treatment.--><fig id="F2" position="anchor" orientation="portrait"><label>Figure 2.</label><caption><p>Types of <italic><tp:taxon-name>Cyclophorus</tp:taxon-name></italic> species. <bold>A, B</bold> <italic><tp:taxon-name>Cyclophorus aborensis</tp:taxon-name></italic> Godwin-Austen, 1915 <bold>A</bold> lectotype NHMUK 1903.7.1.3051 and <bold>B</bold> paralectotype NHMUK 1903.7.1.3048 <bold>C</bold> <italic><tp:taxon-name>Cyclophorus affinis</tp:taxon-name></italic> Theobald, 1858, lectotype NHMUK 1903.7.1.1454.</p></caption><graphic xmlns:xlink="http://www.w3.org/1999/xlink" xlink:href="zookeys-411-001-g002.jpg" position="float" orientation="portrait" xlink:type="simple"/></fig></tp:treatment-sec><ref-list><ref id="B25"><mixed-citation xmlns:xlink="http://www.w3.org/1999/xlink" xlink:type="simple"><person-group><name name-style="western"><surname>Gude</surname><given-names>GK</given-names></name></person-group> (<year>1921</year>) <source>Mollusca III (Land Operculates).</source> In: <person-group><name name-style="western"><surname>Shipley</surname><given-names>AE</given-names></name><name name-style="western"><surname>Marshall</surname><given-names>AK</given-names></name></person-group> (<role>Eds</role>) <source>The Fauna of British India including Ceylon and Burma</source>. <publisher-name>Taylor and Francis</publisher-name>, <publisher-loc>London</publisher-loc>, <lpage>386</lpage> pp.</mixed-citation></ref><ref id="B21"><mixed-citation xmlns:xlink="http://www.w3.org/1999/xlink" xlink:type="simple"><person-group><name name-style="western"><surname>Godwin-Austen</surname><given-names>HH</given-names></name></person-group> (<year>1915</year>) <article-title>Zoological results of the Arbor expedition, XXXIX Mollusca III. Cyclophoridae.</article-title><source>Records of the Indian Museum, Calcutta</source><volume>8</volume>: <fpage>493</fpage>-<lpage>503</lpage>.</mixed-citation></ref><ref id="B27"><mixed-citation xmlns:xlink="http://www.w3.org/1999/xlink" xlink:type="simple"><person-group><name name-style="western"><surname>International Commission on Zoological Nomenclature</surname><given-names>[ICZN]</given-names></name></person-group> (<year>1999</year>) <source>International code of zoological nomenclature.</source><edition>Fourth Edition</edition>. <publisher-name>The International Trust for Zoological Nomenclature</publisher-name>, <publisher-loc>London</publisher-loc>, <lpage>306</lpage> pp.</mixed-citation></ref></ref-list></tp:taxon-treatment>
