# Supplementary material for: An annotated catalogue of type specimens of the land snail genus Cyclophorus Monfort, 1810 (Caenogastropoda, Cyclophoridae) in the Natural History Museum, London
Source: Zookeys. 2014 May 23;(411):1–56. doi: 10.3897/zookeys.411.7258 (PMC4042817; doi:10.3897/zookeys.411.7258)
Supplement: XML Treatment for Cyclophorus affinis [file zookeys.411.7258-treatment2.xml]

<!DOCTYPE tp:taxon-treatment
  PUBLIC "-//TaxonX//DTD Taxonomic Treatment Publishing DTD v0 20100105//EN" "tax-treatment-NSO.dtd">
<tp:taxon-treatment xmlns:tp="http://www.plazi.org/taxpub"><tp:treatment-meta><mixed-citation publication-type="journal"><person-group><name><surname>Nantarat</surname><given-names>Nattawadee</given-names></name><name><surname>Sutcharit</surname><given-names>Chirasak</given-names></name><name><surname>Tongkerd</surname><given-names>Piyoros</given-names></name><name><surname>Ablett</surname><given-names>Jonathan</given-names></name><name><surname>Naggs</surname><given-names>Fred</given-names></name><name><surname>Panha</surname><given-names>Somsak</given-names></name></person-group><article-title>An annotated catalogue of type specimens of the land snail genus <italic>Cyclophorus</italic> Monfort, 1810 (Caenogastropoda, Cyclophoridae) in the Natural History Museum, London</article-title><source>Zookeys</source><day>23</day><month>5</month><year>2014</year><volume>2014</volume><issue>411</issue><fpage>1</fpage><lpage>56</lpage><pub-id pub-id-type="doi">10.3897/zookeys.411.7258</pub-id></mixed-citation></tp:treatment-meta><tp:nomenclature><tp:taxon-name>
                        <tp:taxon-name-part taxon-name-part-type="genus">Cyclophorus</tp:taxon-name-part>
                        <tp:taxon-name-part taxon-name-part-type="species">affinis</tp:taxon-name-part>
                        <object-id xmlns:xlink="http://www.w3.org/1999/xlink" xlink:type="simple">http://species-id.net/wiki/Cyclophorus_affinis</object-id>
                    </tp:taxon-name><tp:taxon-authority>Theobald, 1858</tp:taxon-authority><tp:nomenclature-citation-list><tp:nomenclature-citation><tp:taxon-name>Cyclophorus affinis</tp:taxon-name><comment> Theobald, 1858: 246. <xref ref-type="bibr" rid="B26">Hanley and Theobald 1870</xref>: 1, 28, pl. 2, fig. 7 and pl. 48, fig. 2. <xref ref-type="bibr" rid="B31">Kobelt 1902</xref>: 135. <xref ref-type="bibr" rid="B32">Kobelt 1908</xref>: 654.</comment></tp:nomenclature-citation></tp:nomenclature-citation-list></tp:nomenclature><tp:treatment-sec sec-type="Type locality"><title>Type locality.</title><p>Maulmein [Mawlamyine, Myanmar].</p></tp:treatment-sec><tp:treatment-sec sec-type="Type material"><title>Type material.</title><p>Lectotype (design. n.), NHMUK 1903.7.1.1454 (<xref ref-type="fig" rid="F2">Fig. 2C; D</xref>=34.9 mm, H=28.7 mm, W=5).</p></tp:treatment-sec><tp:treatment-sec sec-type="Remarks"><title>Remarks.</title><p>The original description stated this taxon was based on two individuals, and gave the dimensions of both specimens. The single specimen from the Godwin-Austen collection, purchased from Theobald, closely matches the larger of the two measurements given in the original description and figured in <xref ref-type="bibr" rid="B26">Hanley and Theobald (1870</xref>: pl. 2, fig. 7). This specimen is designated as the lectotype. The type specimen relating to the smaller of the two measurements could not be located in the NHM collections.</p></tp:treatment-sec><tp:treatment-sec><!--Section generated to contain objects referenced in tp:taxon-treatment.--><fig id="F2" position="anchor" orientation="portrait"><label>Figure 2.</label><caption><p>Types of <italic><tp:taxon-name>Cyclophorus</tp:taxon-name></italic> species. <bold>A, B</bold> <italic><tp:taxon-name>Cyclophorus aborensis</tp:taxon-name></italic> Godwin-Austen, 1915 <bold>A</bold> lectotype NHMUK 1903.7.1.3051 and <bold>B</bold> paralectotype NHMUK 1903.7.1.3048 <bold>C</bold> <italic><tp:taxon-name>Cyclophorus affinis</tp:taxon-name></italic> Theobald, 1858, lectotype NHMUK 1903.7.1.1454.</p></caption><graphic xmlns:xlink="http://www.w3.org/1999/xlink" xlink:href="zookeys-411-001-g002.jpg" position="float" orientation="portrait" xlink:type="simple"/></fig></tp:treatment-sec><ref-list><ref id="B26"><mixed-citation xmlns:xlink="http://www.w3.org/1999/xlink" xlink:type="simple"><person-group><name name-style="western"><surname>Hanley</surname><given-names>SCT</given-names></name><name name-style="western"><surname>Theobald</surname><given-names>W</given-names></name></person-group> (<year>1870–1876</year>) <source>Conchologia Indica: Illustrations of the Land and Freshwater Shells of British India</source>. <publisher-loc>London</publisher-loc>. <size units="page">i-xviii + 1–65</size>, <comment>160 pl.</comment> [p. <fpage>1</fpage>–<lpage>18</lpage>, <comment>pls 1–40</comment> [<year>1870</year>]; p. <fpage>57</fpage>–<lpage>65</lpage>, <comment>pls 141–160</comment> [<year>1876</year>]. <comment>Published in parts, dates after Prashad (1927)</comment>].</mixed-citation></ref><ref id="B31"><mixed-citation xmlns:xlink="http://www.w3.org/1999/xlink" xlink:type="simple"><person-group><name name-style="western"><surname>Kobelt</surname><given-names>W</given-names></name></person-group> (<year>1902</year>) <article-title>Cyclophoridae.</article-title><source>Das Tierreich</source><volume>16</volume>: <fpage>1</fpage>-<lpage>662</lpage>.</mixed-citation></ref><ref id="B32"><mixed-citation xmlns:xlink="http://www.w3.org/1999/xlink" xlink:type="simple"><person-group><name name-style="western"><surname>Kobelt</surname><given-names>W</given-names></name></person-group> (<year>1907–1908</year>) <chapter-title>Die gedeckelten Lungenschnecken (Cyclostomacea)</chapter-title>. In: <source>Abbildungen nach der Natur mit Beschreibungen. Dritte Abteilung. Cyclophoridae I</source>. <source>Systematisches Conchylien-Cabinet von Martini und Chemnitz</source><volume>1</volume> (<issue>19</issue>) [<issue-part>3</issue-part>]: <fpage>401</fpage>–<lpage>608</lpage>, <comment>pls 51–79</comment> [<year>1907</year>]; <fpage>609</fpage>–<lpage>711</lpage>, <comment>pls 80–103</comment> [<year>1908</year>]. [<comment>Published in parts, dates follow Welter-Schultes 1999</comment>]</mixed-citation></ref></ref-list></tp:taxon-treatment>
