# Supplementary material for: An annotated catalogue of type specimens of the land snail genus Cyclophorus Monfort, 1810 (Caenogastropoda, Cyclophoridae) in the Natural History Museum, London
Source: Zookeys. 2014 May 23;(411):1–56. doi: 10.3897/zookeys.411.7258 (PMC4042817; doi:10.3897/zookeys.411.7258)
Supplement: XML Treatment for Cyclophorus amoenus [file zookeys.411.7258-treatment3.xml]

<!DOCTYPE tp:taxon-treatment
  PUBLIC "-//TaxonX//DTD Taxonomic Treatment Publishing DTD v0 20100105//EN" "tax-treatment-NSO.dtd">
<tp:taxon-treatment xmlns:tp="http://www.plazi.org/taxpub"><tp:treatment-meta><mixed-citation publication-type="journal"><person-group><name><surname>Nantarat</surname><given-names>Nattawadee</given-names></name><name><surname>Sutcharit</surname><given-names>Chirasak</given-names></name><name><surname>Tongkerd</surname><given-names>Piyoros</given-names></name><name><surname>Ablett</surname><given-names>Jonathan</given-names></name><name><surname>Naggs</surname><given-names>Fred</given-names></name><name><surname>Panha</surname><given-names>Somsak</given-names></name></person-group><article-title>An annotated catalogue of type specimens of the land snail genus <italic>Cyclophorus</italic> Monfort, 1810 (Caenogastropoda, Cyclophoridae) in the Natural History Museum, London</article-title><source>Zookeys</source><day>23</day><month>5</month><year>2014</year><volume>2014</volume><issue>411</issue><fpage>1</fpage><lpage>56</lpage><pub-id pub-id-type="doi">10.3897/zookeys.411.7258</pub-id></mixed-citation></tp:treatment-meta><tp:nomenclature><tp:taxon-name>
                        <tp:taxon-name-part taxon-name-part-type="genus">Cyclophorus</tp:taxon-name-part>
                        <tp:taxon-name-part taxon-name-part-type="species">amoenus</tp:taxon-name-part>
                        <object-id xmlns:xlink="http://www.w3.org/1999/xlink" xlink:type="simple">http://species-id.net/wiki/Cyclophorus_amoenus</object-id>
                    </tp:taxon-name><tp:taxon-authority>(Pfeiffer, 1854)</tp:taxon-authority><tp:nomenclature-citation-list><tp:nomenclature-citation><tp:taxon-name>Cyclostoma (Cyclophorus) amoenum</tp:taxon-name><comment> Pfeiffer, 1854b [1852]: 62. <xref ref-type="bibr" rid="B44">Pfeiffer 1854a</xref>: 346, pl. 45, figs 11, 12.</comment></tp:nomenclature-citation><tp:nomenclature-citation><tp:taxon-name>Cyclophorus amoenus</tp:taxon-name><comment> – Reeve, 1861: sp. 40. <xref ref-type="bibr" rid="B31">Kobelt 1902</xref>: 97.</comment></tp:nomenclature-citation></tp:nomenclature-citation-list></tp:nomenclature><tp:treatment-sec sec-type="Type locality"><title>Type locality.</title><p>unknown.</p></tp:treatment-sec><tp:treatment-sec sec-type="Type material"><title>Type material.</title><p>Lectotype (design. n.), NHMUK 20130113/1 (<xref ref-type="fig" rid="F3">Fig. 3A; D</xref>=30.0 mm, H=23.5 mm, W=4½), paralectotype NHMUK 20130113/2 (1 shell; <xref ref-type="fig" rid="F3">Fig. 3B; D</xref>=26.0 mm, H=22.5 mm, W=4½).</p><!--PageBreak--></tp:treatment-sec><tp:treatment-sec sec-type="Remarks"><title>Remarks.</title><p>This species was described based on specimens from the Cuming collection. In the original description only one set of specimen measurements was given. In 1854, <xref ref-type="bibr" rid="B44">Pfeiffer (1854a</xref>: 346, pl. 45, figs 11, 12) re-published the description and illustrated a single specimen from the Cuming collection. There are two specimens from the Cuming collection with an original label in Pfeiffer’s handwriting stating the species name, and a subsequent label stating “Type”. The figured specimen in <xref ref-type="bibr" rid="B44">Pfeiffer (1854a)</xref> can be recognized by the varix on the last whorl, and is designated here as the lectotype.</p></tp:treatment-sec><tp:treatment-sec><!--Section generated to contain objects referenced in tp:taxon-treatment.--><fig id="F3" position="anchor" orientation="portrait"><label>Figure 3.</label><caption><p>Types of <italic><tp:taxon-name>Cyclophorus</tp:taxon-name></italic> species. <bold>A, B</bold> <italic><tp:taxon-name>Cyclophorus amoenus</tp:taxon-name></italic> (Pfeiffer, 1854) <bold>A</bold> lectotype NHMUK 20130113/1, and <bold>B</bold> paralectotype NHMUK 20130113/2 <bold>C, D</bold> <italic><tp:taxon-name>Cyclophorus appendiculatus</tp:taxon-name></italic> (Pfeiffer, 1854) <bold>C</bold> lectotype NHMUK 20130079/1, and <bold>D</bold> paralectotype NHMUK 20130079/2-3 <bold>E, F</bold> <italic><tp:taxon-name>Cyclophorus aquilus</tp:taxon-name></italic> (Sowerby I, 1843) <bold>E</bold> lectotype NHMUK 20110225/1, and <bold>F</bold> paralectotype NHMUK 2011225/2-3.</p></caption><graphic xmlns:xlink="http://www.w3.org/1999/xlink" xlink:href="zookeys-411-001-g003.jpg" position="float" orientation="portrait" xlink:type="simple"/></fig></tp:treatment-sec><ref-list><ref id="B44"><mixed-citation xmlns:xlink="http://www.w3.org/1999/xlink" xlink:type="simple"><person-group><name name-style="western"><surname>Pfeiffer</surname><given-names>L</given-names></name></person-group> (<year>1853a</year>–<year>1854a</year>) <chapter-title>Cyclostomaceen. Zweite Abtheilung</chapter-title>. <source>Systematisches Conchylien-Cabinet von Martini und Chemnitz</source> [<volume>1</volume> (<issue>19</issue>) (<issue-part>2</issue-part>)]: <fpage>229</fpage>–<lpage>268</lpage>, <comment>pls 31–36</comment> [<year>1853a</year>]; <fpage>269</fpage>–<lpage>400</lpage>, <comment>pls 37–50</comment> [<year>1854a</year>]. [<comment>Published in parts, dates follow Welter-Schultes 1999</comment>]</mixed-citation></ref><ref id="B31"><mixed-citation xmlns:xlink="http://www.w3.org/1999/xlink" xlink:type="simple"><person-group><name name-style="western"><surname>Kobelt</surname><given-names>W</given-names></name></person-group> (<year>1902</year>) <article-title>Cyclophoridae.</article-title><source>Das Tierreich</source><volume>16</volume>: <fpage>1</fpage>-<lpage>662</lpage>.</mixed-citation></ref></ref-list></tp:taxon-treatment>
