# Supplementary material for: An annotated catalogue of type specimens of the land snail genus Cyclophorus Monfort, 1810 (Caenogastropoda, Cyclophoridae) in the Natural History Museum, London
Source: Zookeys. 2014 May 23;(411):1–56. doi: 10.3897/zookeys.411.7258 (PMC4042817; doi:10.3897/zookeys.411.7258)
Supplement: XML Treatment for Cyclophorus aquilus [file zookeys.411.7258-treatment5.xml]

<!DOCTYPE tp:taxon-treatment
  PUBLIC "-//TaxonX//DTD Taxonomic Treatment Publishing DTD v0 20100105//EN" "tax-treatment-NSO.dtd">
<tp:taxon-treatment xmlns:tp="http://www.plazi.org/taxpub"><tp:treatment-meta><mixed-citation publication-type="journal"><person-group><name><surname>Nantarat</surname><given-names>Nattawadee</given-names></name><name><surname>Sutcharit</surname><given-names>Chirasak</given-names></name><name><surname>Tongkerd</surname><given-names>Piyoros</given-names></name><name><surname>Ablett</surname><given-names>Jonathan</given-names></name><name><surname>Naggs</surname><given-names>Fred</given-names></name><name><surname>Panha</surname><given-names>Somsak</given-names></name></person-group><article-title>An annotated catalogue of type specimens of the land snail genus <italic>Cyclophorus</italic> Monfort, 1810 (Caenogastropoda, Cyclophoridae) in the Natural History Museum, London</article-title><source>Zookeys</source><day>23</day><month>5</month><year>2014</year><volume>2014</volume><issue>411</issue><fpage>1</fpage><lpage>56</lpage><pub-id pub-id-type="doi">10.3897/zookeys.411.7258</pub-id></mixed-citation></tp:treatment-meta><tp:nomenclature><tp:taxon-name>
                        <tp:taxon-name-part taxon-name-part-type="genus">Cyclophorus</tp:taxon-name-part>
                        <tp:taxon-name-part taxon-name-part-type="species">aquilus</tp:taxon-name-part>
                        <object-id xmlns:xlink="http://www.w3.org/1999/xlink" xlink:type="simple">http://species-id.net/wiki/Cyclophorus_aquilus</object-id>
                    </tp:taxon-name><tp:taxon-authority>(Sowerby I, 1843)</tp:taxon-authority><tp:nomenclature-citation-list><tp:nomenclature-citation><tp:taxon-name>Cyclostoma aquilum</tp:taxon-name><comment> Sowerby I, 1843b: 61 [March]. <xref ref-type="bibr" rid="B67">Sowerby I 1843c</xref>: 123, pl. 27, fig. 131 [June]. <xref ref-type="bibr" rid="B42">Pfeiffer 1846</xref>: 14, pl. 8, figs 1, 2.</comment></tp:nomenclature-citation><tp:nomenclature-citation><tp:taxon-name>Cyclophorus aquilus</tp:taxon-name><comment> – <xref ref-type="bibr" rid="B58">Reeve 1861</xref>: sp. 45. <xref ref-type="bibr" rid="B31">Kobelt 1902</xref>: 124. <xref ref-type="bibr" rid="B32">Kobelt 1907</xref>: 578.</comment></tp:nomenclature-citation></tp:nomenclature-citation-list></tp:nomenclature><tp:treatment-sec sec-type="Type locality"><title>Type locality.</title><p>Singapore.</p></tp:treatment-sec><tp:treatment-sec sec-type="Type material"><title>Type material.</title><p>Lectotype (design. n.), NHMUK 20110225/1 (<xref ref-type="fig" rid="F3">Fig. 3E; D</xref>=39.9 mm, H=31.7 mm, W=5), paralectotypes NHMUK 20110225/2-3 (2 shells; <xref ref-type="fig" rid="F3">Fig. 3F; D</xref>=38.7 mm, H=29.5 mm, W=5, and D=39.9 mm, H=31.2 mm, W=5).</p></tp:treatment-sec><tp:treatment-sec sec-type="Remarks"><title>Remarks.</title><p>A figure was not provided in the original description but a figure in “Thes. Conch. part 3, pl. 27, fig. 131” was cited. The original description states ‘Found in the Woods at Singapore under decayed leaves by H. Cuming’. There are three specimens from the Cuming collection with an original label, possibly in Sowerby’s <!--PageBreak-->handwriting that states ‘Singapore in the wood under decayed leaves’. We therefore recognize these specimens as syntypes and the figured specimen (<xref ref-type="bibr" rid="B67">Sowerby I 1843c</xref>: pl. 27, fig. 131) is here designated as the lectotype.</p></tp:treatment-sec><tp:treatment-sec><!--Section generated to contain objects referenced in tp:taxon-treatment.--><fig id="F3" position="anchor" orientation="portrait"><label>Figure 3.</label><caption><p>Types of <italic><tp:taxon-name>Cyclophorus</tp:taxon-name></italic> species. <bold>A, B</bold> <italic><tp:taxon-name>Cyclophorus amoenus</tp:taxon-name></italic> (Pfeiffer, 1854) <bold>A</bold> lectotype NHMUK 20130113/1, and <bold>B</bold> paralectotype NHMUK 20130113/2 <bold>C, D</bold> <italic><tp:taxon-name>Cyclophorus appendiculatus</tp:taxon-name></italic> (Pfeiffer, 1854) <bold>C</bold> lectotype NHMUK 20130079/1, and <bold>D</bold> paralectotype NHMUK 20130079/2-3 <bold>E, F</bold> <italic><tp:taxon-name>Cyclophorus aquilus</tp:taxon-name></italic> (Sowerby I, 1843) <bold>E</bold> lectotype NHMUK 20110225/1, and <bold>F</bold> paralectotype NHMUK 2011225/2-3.</p></caption><graphic xmlns:xlink="http://www.w3.org/1999/xlink" xlink:href="zookeys-411-001-g003.jpg" position="float" orientation="portrait" xlink:type="simple"/></fig></tp:treatment-sec><ref-list><ref id="B67"><mixed-citation xmlns:xlink="http://www.w3.org/1999/xlink" xlink:type="simple"><person-group><name name-style="western"><surname>Sowerby I</surname><given-names>GB</given-names></name></person-group> (<year>1843c</year>) <chapter-title><italic>Cyclostoma</italic>.</chapter-title><source>Thesaurus Conchyliorum</source>, <volume>Volume 1</volume>, <issue>part 3</issue>: <fpage>89</fpage>–<lpage>156</lpage>, <comment>pls 23–30</comment>.</mixed-citation></ref><ref id="B42"><mixed-citation xmlns:xlink="http://www.w3.org/1999/xlink" xlink:type="simple"><person-group><name name-style="western"><surname>Pfeiffer</surname><given-names>L</given-names></name></person-group> (<year>1846–1850</year>) <chapter-title>Die gedeckelten Lungenschnecken. (Helicinacea et Cyclostomacea.)</chapter-title>. In: <source>Abbildungen nach der Natur mit Beschreibungen</source>. <source>Systematisches Conchylien-Cabinet von Martini und Chemnitz</source><volume>1</volume> (<issue>19</issue>) [(<issue-part>1</issue-part>)]: <size units="page">i-iv, 1–288</size>, <comment>pls A, 1–30</comment>. [p. <fpage>1</fpage>–<lpage>14</lpage>, <comment>pls 5–7</comment> [<year>1846</year>]; p. <fpage>57</fpage>–<lpage>96</lpage>, <comment>pls 20–25</comment> [<year>1848</year>]; p. <fpage>97</fpage>–<lpage>208</lpage>, <comment>pls 26–30</comment> [<year>1849</year>]]. [<comment>Published in parts, dates follow Welter-Schultes (1999)</comment>]</mixed-citation></ref><ref id="B58"><mixed-citation xmlns:xlink="http://www.w3.org/1999/xlink" xlink:type="simple"><person-group><name name-style="western"><surname>Reeve</surname><given-names>L</given-names></name></person-group> (<year>1861</year>) <source>Conchologia Iconica: Illustrations of the shells of molluscous animals</source>. <volume>Volume 13</volume>, <source>Monograph of the genus <italic>Cyclophorus</italic></source>, <comment>pls 1–20</comment>. <publisher-name>Lovell Reeve &amp; Co.</publisher-name>, <publisher-loc>London</publisher-loc>.</mixed-citation></ref><ref id="B31"><mixed-citation xmlns:xlink="http://www.w3.org/1999/xlink" xlink:type="simple"><person-group><name name-style="western"><surname>Kobelt</surname><given-names>W</given-names></name></person-group> (<year>1902</year>) <article-title>Cyclophoridae.</article-title><source>Das Tierreich</source><volume>16</volume>: <fpage>1</fpage>-<lpage>662</lpage>.</mixed-citation></ref><ref id="B32"><mixed-citation xmlns:xlink="http://www.w3.org/1999/xlink" xlink:type="simple"><person-group><name name-style="western"><surname>Kobelt</surname><given-names>W</given-names></name></person-group> (<year>1907–1908</year>) <chapter-title>Die gedeckelten Lungenschnecken (Cyclostomacea)</chapter-title>. In: <source>Abbildungen nach der Natur mit Beschreibungen. Dritte Abteilung. Cyclophoridae I</source>. <source>Systematisches Conchylien-Cabinet von Martini und Chemnitz</source><volume>1</volume> (<issue>19</issue>) [<issue-part>3</issue-part>]: <fpage>401</fpage>–<lpage>608</lpage>, <comment>pls 51–79</comment> [<year>1907</year>]; <fpage>609</fpage>–<lpage>711</lpage>, <comment>pls 80–103</comment> [<year>1908</year>]. [<comment>Published in parts, dates follow Welter-Schultes 1999</comment>]</mixed-citation></ref></ref-list></tp:taxon-treatment>
