# Supplementary material for: An annotated catalogue of type specimens of the land snail genus Cyclophorus Monfort, 1810 (Caenogastropoda, Cyclophoridae) in the Natural History Museum, London
Source: Zookeys. 2014 May 23;(411):1–56. doi: 10.3897/zookeys.411.7258 (PMC4042817; doi:10.3897/zookeys.411.7258)
Supplement: XML Treatment for Cyclophorus bapuensis [file zookeys.411.7258-treatment6.xml]

<!DOCTYPE tp:taxon-treatment
  PUBLIC "-//TaxonX//DTD Taxonomic Treatment Publishing DTD v0 20100105//EN" "tax-treatment-NSO.dtd">
<tp:taxon-treatment xmlns:tp="http://www.plazi.org/taxpub"><tp:treatment-meta><mixed-citation publication-type="journal"><person-group><name><surname>Nantarat</surname><given-names>Nattawadee</given-names></name><name><surname>Sutcharit</surname><given-names>Chirasak</given-names></name><name><surname>Tongkerd</surname><given-names>Piyoros</given-names></name><name><surname>Ablett</surname><given-names>Jonathan</given-names></name><name><surname>Naggs</surname><given-names>Fred</given-names></name><name><surname>Panha</surname><given-names>Somsak</given-names></name></person-group><article-title>An annotated catalogue of type specimens of the land snail genus <italic>Cyclophorus</italic> Monfort, 1810 (Caenogastropoda, Cyclophoridae) in the Natural History Museum, London</article-title><source>Zookeys</source><day>23</day><month>5</month><year>2014</year><volume>2014</volume><issue>411</issue><fpage>1</fpage><lpage>56</lpage><pub-id pub-id-type="doi">10.3897/zookeys.411.7258</pub-id></mixed-citation></tp:treatment-meta><tp:nomenclature><tp:taxon-name>
                        <tp:taxon-name-part taxon-name-part-type="genus">Cyclophorus</tp:taxon-name-part>
                        <tp:taxon-name-part taxon-name-part-type="species">bapuensis</tp:taxon-name-part>
                        <object-id xmlns:xlink="http://www.w3.org/1999/xlink" xlink:type="simple">http://species-id.net/wiki/Cyclophorus_bapuensis</object-id>
                    </tp:taxon-name><tp:taxon-authority>Godwin-Austen, 1915</tp:taxon-authority><tp:nomenclature-citation-list><tp:nomenclature-citation><tp:taxon-name>Cyclophorus (Glssostylus) bapuensis</tp:taxon-name><comment> Godwin-Austen, 1915: 494, 495, pl. 38, fig. 2. <xref ref-type="bibr" rid="B25">Gude 1921</xref>: 57.</comment></tp:nomenclature-citation></tp:nomenclature-citation-list></tp:nomenclature><tp:treatment-sec sec-type="Type locality"><title>Type locality.</title><p>Abor Hills, vicinity of Bapu. [Arunachal Pradesh, India].</p></tp:treatment-sec><tp:treatment-sec sec-type="Type material"><title>Type material.</title><p>Lectotype (design. n.), NHMUK 1903.7.1.3108/1 (<xref ref-type="fig" rid="F4">Fig. 4A; D</xref>=32.3 mm, H=23.7 mm, W=5), paralectotypes NHMUK 1903.7.1.3108/2-3 (2 shells; <xref ref-type="fig" rid="F4">Fig. 4B; D</xref>=30.3 mm, H=22.3 mm, W=5, and D=30.0 mm, H=22.4 mm, W=5).</p></tp:treatment-sec><tp:treatment-sec sec-type="Remarks"><title>Remarks.</title><p>The original description stated “Type no. 3108 Brit. Mus.” There are three specimens in the type lot number 3018 from the Godwin-Austen collection. The specimen figured in the original description corresponds to the measurements given in the original description and is here designated as the lectotype.</p></tp:treatment-sec><tp:treatment-sec><!--Section generated to contain objects referenced in tp:taxon-treatment.--><fig id="F4" position="anchor" orientation="portrait"><label>Figure 4.</label><caption><p>Types of <italic><tp:taxon-name>Cyclophorus</tp:taxon-name></italic> species. <bold>A, B</bold> <italic><tp:taxon-name>Cyclophorus bapuensis</tp:taxon-name></italic> Godwin-Austen, 1915 <bold>A</bold> lectotype NHMUK 1903.7.1.3108/1, and <bold>B</bold> paralectotype NHMUK 1903.7.1.3108/2-3 <bold>C</bold> <italic><tp:taxon-name>Cyclophorus beddomeanus</tp:taxon-name></italic> Preston, 1914 lectotype NHMUK 1936.4.15.22 <bold>D</bold> <italic><tp:taxon-name>Cyclophorus bensoni</tp:taxon-name></italic> (Pfeiffer, 1854) lectotype NHMUK 20130115.</p></caption><graphic xmlns:xlink="http://www.w3.org/1999/xlink" xlink:href="zookeys-411-001-g004.jpg" position="float" orientation="portrait" xlink:type="simple"/></fig></tp:treatment-sec><ref-list><ref id="B25"><mixed-citation xmlns:xlink="http://www.w3.org/1999/xlink" xlink:type="simple"><person-group><name name-style="western"><surname>Gude</surname><given-names>GK</given-names></name></person-group> (<year>1921</year>) <source>Mollusca III (Land Operculates).</source> In: <person-group><name name-style="western"><surname>Shipley</surname><given-names>AE</given-names></name><name name-style="western"><surname>Marshall</surname><given-names>AK</given-names></name></person-group> (<role>Eds</role>) <source>The Fauna of British India including Ceylon and Burma</source>. <publisher-name>Taylor and Francis</publisher-name>, <publisher-loc>London</publisher-loc>, <lpage>386</lpage> pp.</mixed-citation></ref></ref-list></tp:taxon-treatment>
