# Supplementary material for: An annotated catalogue of type specimens of the land snail genus Cyclophorus Monfort, 1810 (Caenogastropoda, Cyclophoridae) in the Natural History Museum, London
Source: Zookeys. 2014 May 23;(411):1–56. doi: 10.3897/zookeys.411.7258 (PMC4042817; doi:10.3897/zookeys.411.7258)
Supplement: XML Treatment for Cyclophorus cochranei [file zookeys.411.7258-treatment9.xml]

<!DOCTYPE tp:taxon-treatment
  PUBLIC "-//TaxonX//DTD Taxonomic Treatment Publishing DTD v0 20100105//EN" "tax-treatment-NSO.dtd">
<tp:taxon-treatment xmlns:tp="http://www.plazi.org/taxpub"><tp:treatment-meta><mixed-citation publication-type="journal"><person-group><name><surname>Nantarat</surname><given-names>Nattawadee</given-names></name><name><surname>Sutcharit</surname><given-names>Chirasak</given-names></name><name><surname>Tongkerd</surname><given-names>Piyoros</given-names></name><name><surname>Ablett</surname><given-names>Jonathan</given-names></name><name><surname>Naggs</surname><given-names>Fred</given-names></name><name><surname>Panha</surname><given-names>Somsak</given-names></name></person-group><article-title>An annotated catalogue of type specimens of the land snail genus <italic>Cyclophorus</italic> Monfort, 1810 (Caenogastropoda, Cyclophoridae) in the Natural History Museum, London</article-title><source>Zookeys</source><day>23</day><month>5</month><year>2014</year><volume>2014</volume><issue>411</issue><fpage>1</fpage><lpage>56</lpage><pub-id pub-id-type="doi">10.3897/zookeys.411.7258</pub-id></mixed-citation></tp:treatment-meta><tp:nomenclature><tp:taxon-name>
                        <tp:taxon-name-part taxon-name-part-type="genus">Cyclophorus</tp:taxon-name-part>
                        <tp:taxon-name-part taxon-name-part-type="species">cochranei</tp:taxon-name-part>
                        <object-id xmlns:xlink="http://www.w3.org/1999/xlink" xlink:type="simple">http://species-id.net/wiki/Cyclophorus_cochranei</object-id>
                    </tp:taxon-name><tp:taxon-authority>Godwin-Austen, 1889</tp:taxon-authority><tp:nomenclature-citation-list><tp:nomenclature-citation><tp:taxon-name>Cyclophorus cochranei</tp:taxon-name><comment> Godwin-Austen, 1889: 334, 335. <xref ref-type="bibr" rid="B61">Smith 1895</xref>: 119, pl. 4, fig. 2. <xref ref-type="bibr" rid="B31">Kobelt 1902</xref>: 127.</comment></tp:nomenclature-citation></tp:nomenclature-citation-list></tp:nomenclature><tp:treatment-sec sec-type="Type locality"><title>Type locality.</title><p>Niah Hills [Sarawak, Malaysia].</p></tp:treatment-sec><tp:treatment-sec sec-type="Type material"><title>Type material.</title><p>Lectotype (design. n.), NHMUK 1889.12.7.5 (<xref ref-type="fig" rid="F5">Fig. 5A; D</xref>=40.8 mm, H=29.9 mm, W=5).</p></tp:treatment-sec><tp:treatment-sec sec-type="Remarks"><title>Remarks.</title><p>In the original description, Godwin-Austen states there were three specimens, one from Niah Hills and two from Busan Hills. The NHM collections contain a single specimen from Busan Hills with a “T.” written on the shell. It matches the measurements given in the original description and is designated as the lectotype. The two other specimens (one from Busan, one from Niah Hills) could not be located in the NHM collections.</p></tp:treatment-sec><tp:treatment-sec><!--Section generated to contain objects referenced in tp:taxon-treatment.--><fig id="F5" position="anchor" orientation="portrait"><label>Figure 5.</label><caption><p>Types of <italic><tp:taxon-name>Cyclophorus</tp:taxon-name></italic> species. <bold>A</bold> <italic><tp:taxon-name>Cyclophorus cochranei</tp:taxon-name></italic> Godwin-Austen, 1889 lectotype NHMUK 1889.12.7.5 <bold>B, C</bold> <italic><tp:taxon-name>Cyclophorus consociatus</tp:taxon-name></italic> Smith, 1893 <bold>B</bold> lectotype NHMUK 1893.2.26.8, and <bold>C</bold> paralectotype NHMUK 1893.2.26.9-10 <bold>D</bold> <italic><tp:taxon-name>Cyclophorus crassalabella</tp:taxon-name></italic> Godwin-Austen, 1888 lectotype NHMUK 1911.6.10.8.</p></caption><graphic xmlns:xlink="http://www.w3.org/1999/xlink" xlink:href="zookeys-411-001-g005.jpg" position="float" orientation="portrait" xlink:type="simple"/></fig></tp:treatment-sec><ref-list><ref id="B61"><mixed-citation xmlns:xlink="http://www.w3.org/1999/xlink" xlink:type="simple"><person-group><name name-style="western"><surname>Smith</surname><given-names>EA</given-names></name></person-group> (<year>1895</year>) <article-title>On a collection of land-shells from Sarawak, British North Borneo, Palawan, and other neighboring Islands.</article-title><source>Proceedings of the Zoological Society of London</source><volume>1895</volume>: <fpage>97</fpage>-<lpage>127</lpage>.</mixed-citation></ref><ref id="B31"><mixed-citation xmlns:xlink="http://www.w3.org/1999/xlink" xlink:type="simple"><person-group><name name-style="western"><surname>Kobelt</surname><given-names>W</given-names></name></person-group> (<year>1902</year>) <article-title>Cyclophoridae.</article-title><source>Das Tierreich</source><volume>16</volume>: <fpage>1</fpage>-<lpage>662</lpage>.</mixed-citation></ref></ref-list></tp:taxon-treatment>
