# Supplementary material for: An annotated catalogue of type specimens of the land snail genus Cyclophorus Monfort, 1810 (Caenogastropoda, Cyclophoridae) in the Natural History Museum, London
Source: Zookeys. 2014 May 23;(411):1–56. doi: 10.3897/zookeys.411.7258 (PMC4042817; doi:10.3897/zookeys.411.7258)
Supplement: XML Treatment for Cyclophorus crassalabella [file zookeys.411.7258-treatment11.xml]

<!DOCTYPE tp:taxon-treatment
  PUBLIC "-//TaxonX//DTD Taxonomic Treatment Publishing DTD v0 20100105//EN" "tax-treatment-NSO.dtd">
<tp:taxon-treatment xmlns:tp="http://www.plazi.org/taxpub"><tp:treatment-meta><mixed-citation publication-type="journal"><person-group><name><surname>Nantarat</surname><given-names>Nattawadee</given-names></name><name><surname>Sutcharit</surname><given-names>Chirasak</given-names></name><name><surname>Tongkerd</surname><given-names>Piyoros</given-names></name><name><surname>Ablett</surname><given-names>Jonathan</given-names></name><name><surname>Naggs</surname><given-names>Fred</given-names></name><name><surname>Panha</surname><given-names>Somsak</given-names></name></person-group><article-title>An annotated catalogue of type specimens of the land snail genus <italic>Cyclophorus</italic> Monfort, 1810 (Caenogastropoda, Cyclophoridae) in the Natural History Museum, London</article-title><source>Zookeys</source><day>23</day><month>5</month><year>2014</year><volume>2014</volume><issue>411</issue><fpage>1</fpage><lpage>56</lpage><pub-id pub-id-type="doi">10.3897/zookeys.411.7258</pub-id></mixed-citation></tp:treatment-meta><tp:nomenclature><tp:taxon-name>
                        <tp:taxon-name-part taxon-name-part-type="genus">Cyclophorus</tp:taxon-name-part>
                        <tp:taxon-name-part taxon-name-part-type="species">crassalabella</tp:taxon-name-part>
                        <object-id xmlns:xlink="http://www.w3.org/1999/xlink" xlink:type="simple">http://species-id.net/wiki/Cyclophorus_crassalabella</object-id>
                    </tp:taxon-name><tp:taxon-authority>Godwin-Austen, 1888</tp:taxon-authority><tp:nomenclature-citation-list><tp:nomenclature-citation><tp:taxon-name>Cyclophorus crassalabella</tp:taxon-name><comment> Godwin-Austen, 1888: 244. <xref ref-type="bibr" rid="B31">Kobelt 1902</xref>: 110.</comment></tp:nomenclature-citation></tp:nomenclature-citation-list></tp:nomenclature><tp:treatment-sec sec-type="Type locality"><title>Type locality.</title><p>Shan Hills [Shan State, Myanmar].</p></tp:treatment-sec><tp:treatment-sec sec-type="Type material"><title>Type material.</title><p>Lectotype (design. n.), NHMUK 1911.6.10.8 (<xref ref-type="fig" rid="F5">Fig. 5D; D</xref>=41.5 mm, H=30.7 mm, W=5).</p></tp:treatment-sec><tp:treatment-sec sec-type="Remarks"><title>Remarks.</title><p>The original description gives the measurements of only one shell which matches those of the NHM specimen. The original label also states “P.Z.S. 1888 TYPE” in Godwin-Austen’s hand writing. This specimen is designated as the lectotype.</p></tp:treatment-sec><tp:treatment-sec><!--Section generated to contain objects referenced in tp:taxon-treatment.--><fig id="F5" position="anchor" orientation="portrait"><label>Figure 5.</label><caption><p>Types of <italic><tp:taxon-name>Cyclophorus</tp:taxon-name></italic> species. <bold>A</bold> <italic><tp:taxon-name>Cyclophorus cochranei</tp:taxon-name></italic> Godwin-Austen, 1889 lectotype NHMUK 1889.12.7.5 <bold>B, C</bold> <italic><tp:taxon-name>Cyclophorus consociatus</tp:taxon-name></italic> Smith, 1893 <bold>B</bold> lectotype NHMUK 1893.2.26.8, and <bold>C</bold> paralectotype NHMUK 1893.2.26.9-10 <bold>D</bold> <italic><tp:taxon-name>Cyclophorus crassalabella</tp:taxon-name></italic> Godwin-Austen, 1888 lectotype NHMUK 1911.6.10.8.</p></caption><graphic xmlns:xlink="http://www.w3.org/1999/xlink" xlink:href="zookeys-411-001-g005.jpg" position="float" orientation="portrait" xlink:type="simple"/></fig></tp:treatment-sec><ref-list><ref id="B31"><mixed-citation xmlns:xlink="http://www.w3.org/1999/xlink" xlink:type="simple"><person-group><name name-style="western"><surname>Kobelt</surname><given-names>W</given-names></name></person-group> (<year>1902</year>) <article-title>Cyclophoridae.</article-title><source>Das Tierreich</source><volume>16</volume>: <fpage>1</fpage>-<lpage>662</lpage>.</mixed-citation></ref></ref-list></tp:taxon-treatment>
