# Supplementary material for: An annotated catalogue of type specimens of the land snail genus Cyclophorus Monfort, 1810 (Caenogastropoda, Cyclophoridae) in the Natural History Museum, London
Source: Zookeys. 2014 May 23;(411):1–56. doi: 10.3897/zookeys.411.7258 (PMC4042817; doi:10.3897/zookeys.411.7258)
Supplement: XML Treatment for Cyclophorus cucullata [file zookeys.411.7258-treatment12.xml]

<!DOCTYPE tp:taxon-treatment
  PUBLIC "-//TaxonX//DTD Taxonomic Treatment Publishing DTD v0 20100105//EN" "tax-treatment-NSO.dtd">
<tp:taxon-treatment xmlns:tp="http://www.plazi.org/taxpub"><tp:treatment-meta><mixed-citation publication-type="journal"><person-group><name><surname>Nantarat</surname><given-names>Nattawadee</given-names></name><name><surname>Sutcharit</surname><given-names>Chirasak</given-names></name><name><surname>Tongkerd</surname><given-names>Piyoros</given-names></name><name><surname>Ablett</surname><given-names>Jonathan</given-names></name><name><surname>Naggs</surname><given-names>Fred</given-names></name><name><surname>Panha</surname><given-names>Somsak</given-names></name></person-group><article-title>An annotated catalogue of type specimens of the land snail genus <italic>Cyclophorus</italic> Monfort, 1810 (Caenogastropoda, Cyclophoridae) in the Natural History Museum, London</article-title><source>Zookeys</source><day>23</day><month>5</month><year>2014</year><volume>2014</volume><issue>411</issue><fpage>1</fpage><lpage>56</lpage><pub-id pub-id-type="doi">10.3897/zookeys.411.7258</pub-id></mixed-citation></tp:treatment-meta><tp:nomenclature><tp:taxon-name>
                        <tp:taxon-name-part taxon-name-part-type="genus">Cyclophorus</tp:taxon-name-part>
                        <tp:taxon-name-part taxon-name-part-type="species">cucullata</tp:taxon-name-part>
                        <object-id xmlns:xlink="http://www.w3.org/1999/xlink" xlink:type="simple">http://species-id.net/wiki/Cyclophorus_cucullata</object-id>
                    </tp:taxon-name><tp:taxon-authority>(Gould, 1856)</tp:taxon-authority><tp:nomenclature-citation-list><tp:nomenclature-citation><tp:taxon-name>Cyclostoma cucullata</tp:taxon-name><comment> Gould, 1856: 14.</comment></tp:nomenclature-citation><tp:nomenclature-citation><tp:taxon-name>Cyclophorus cucullatus</tp:taxon-name><comment> – <xref ref-type="bibr" rid="B56">Reeve 1861</xref>: sp.44. <xref ref-type="bibr" rid="B31">Kobelt 1902</xref>: 127. <xref ref-type="bibr" rid="B29">Johnson 1969</xref>: 63.</comment></tp:nomenclature-citation></tp:nomenclature-citation-list></tp:nomenclature><tp:treatment-sec sec-type="Type locality"><title>Type locality.</title><p>Mergui Archipelago [Myanmar].</p></tp:treatment-sec><tp:treatment-sec sec-type="Type material"><title>Type material.</title><p>Lectotype MCZ 169108, paralectotypes MCZ 169109 (1 shell) and NHMUK 20130116 (2 shells; <xref ref-type="fig" rid="F6">Fig. 6A, B; D</xref>=27.2 mm, H=20.1 mm, W=5; D=26.5 mm, H=21.8 mm, W=5).</p></tp:treatment-sec><tp:treatment-sec sec-type="Remarks"><title>Remarks.</title><p><xref ref-type="bibr" rid="B28">Johnson (1964</xref>: 63) stated “holotype, MCZ 169108”, which we consider to be a valid inadvertent lectotype designation (<xref ref-type="bibr" rid="B27">ICZN 1999</xref>: Art. 74.5). <xref ref-type="bibr" rid="B52">Pfeiffer (1858</xref>: 44) provided the description of this species based on Cuming collection material which he listed as “<italic><tp:taxon-name>Cyclostoma cucullata</tp:taxon-name></italic> Gould, MS” indicating that specimens under the manuscript name were presented to Cuming by Gould. In addition, <xref ref-type="bibr" rid="B28">Johnson (1964)</xref> confirms Gould met Cuming around 1857 leaving some specimens of his new species with Cuming. Later, <xref ref-type="bibr" rid="B58">Reeve (1861</xref>: sp. 44) re-published Pfeiffer’s description, and included illustrations of a specimen from the Cuming collection. There are two specimens in the NHM, one is the shell figured in <xref ref-type="bibr" rid="B58">Reeve (1861</xref>: sp. 44), with an original label stating “type”, and the locality is given as “Mergui Archipelago” Therefore, the NHM specimens received from Gould forms part of the type series and are paralectotypes.</p></tp:treatment-sec><tp:treatment-sec><!--Section generated to contain objects referenced in tp:taxon-treatment.--><fig id="F6" position="anchor" orientation="portrait"><label>Figure 6.</label><caption><p>Types of <italic><tp:taxon-name>Cyclophorus</tp:taxon-name></italic> species. <bold>A</bold> <italic><tp:taxon-name>Cyclophorus cucullatus</tp:taxon-name></italic> (Gould, 1856) paralectotypes NHMUK 20130116 <bold>B, C</bold> <italic><tp:taxon-name>Cyclophorus eudeli</tp:taxon-name></italic> Smith, 1893 <bold>B</bold> lectotype NHMUK 1893.2.26.5, and <bold>C</bold> paralectotype NHMUK 1893.2.26.6-7 <bold>D, E</bold> <italic><tp:taxon-name>Cyclophorus everetti</tp:taxon-name></italic> Smith, 1892 <bold>D</bold> lectotype NHMUK 1892.7.20.103, and <bold>E</bold> paralectotype NHMUK 1892.7.23.1-2.</p></caption><graphic xmlns:xlink="http://www.w3.org/1999/xlink" xlink:href="zookeys-411-001-g006.jpg" position="float" orientation="portrait" xlink:type="simple"/></fig></tp:treatment-sec><ref-list><ref id="B56"><mixed-citation xmlns:xlink="http://www.w3.org/1999/xlink" xlink:type="simple"><person-group><name name-style="western"><surname>Prashad</surname><given-names>B</given-names></name></person-group> (<year>1927</year>) <article-title>On the dates of publication of Hanley and Theobald’s “Conchologica Indica”.</article-title><source>Journal and Proceedings of the Asiatic Society of Bengal, new series</source><volume>22</volume>: <fpage>129</fpage>-<lpage>130</lpage>.</mixed-citation></ref><ref id="B31"><mixed-citation xmlns:xlink="http://www.w3.org/1999/xlink" xlink:type="simple"><person-group><name name-style="western"><surname>Kobelt</surname><given-names>W</given-names></name></person-group> (<year>1902</year>) <article-title>Cyclophoridae.</article-title><source>Das Tierreich</source><volume>16</volume>: <fpage>1</fpage>-<lpage>662</lpage>.</mixed-citation></ref><ref id="B29"><mixed-citation xmlns:xlink="http://www.w3.org/1999/xlink" xlink:type="simple"><person-group><name name-style="western"><surname>Johnson</surname><given-names>RI</given-names></name></person-group> (<year>1969</year>) <article-title>Pfeiffer’s Novitates Conchologicae, Series I, Land Mollusca, 1854–1879, and Dunker’s Novitates Conchologicae, Series II, Marine Mollusca, 1862–1882. A complete collation.</article-title><source>Journal of the Society for the Bibliography of Natural History</source><volume>5</volume>: <fpage>136</fpage>-<lpage>239</lpage>. doi: <ext-link ext-link-type="doi" xlink:href="10.3366/jsbnh.1969.5.3.236" xlink:type="simple">10.3366/jsbnh.1969.5.3.236</ext-link></mixed-citation></ref><ref id="B28"><mixed-citation xmlns:xlink="http://www.w3.org/1999/xlink" xlink:type="simple"><person-group><name name-style="western"><surname>Johnson</surname><given-names>RA</given-names></name></person-group> (<year>1964</year>) <article-title>The Recent Mollusca of Augustus Addison Gould.</article-title><source>Bulletin of the United States National Museum</source><volume>239</volume>: <fpage>1</fpage>-<lpage>182</lpage>. doi: <ext-link ext-link-type="doi" xlink:href="10.5479/si.03629236.239" xlink:type="simple">10.5479/si.03629236.239</ext-link></mixed-citation></ref><ref id="B27"><mixed-citation xmlns:xlink="http://www.w3.org/1999/xlink" xlink:type="simple"><person-group><name name-style="western"><surname>International Commission on Zoological Nomenclature</surname><given-names>[ICZN]</given-names></name></person-group> (<year>1999</year>) <source>International code of zoological nomenclature.</source><edition>Fourth Edition</edition>. <publisher-name>The International Trust for Zoological Nomenclature</publisher-name>, <publisher-loc>London</publisher-loc>, <lpage>306</lpage> pp.</mixed-citation></ref><ref id="B52"><mixed-citation xmlns:xlink="http://www.w3.org/1999/xlink" xlink:type="simple"><person-group><name name-style="western"><surname>Pfeiffer</surname><given-names>L</given-names></name></person-group> (<year>1858</year>) <source>Monographia Pneumonopomorum Viventium, Supplementum Primum</source>, <publisher-name>Cassellis, Sumptibus Theodori Fischer</publisher-name>, <size units="page">249 pp</size>. doi: <ext-link ext-link-type="doi" xlink:href="10.5962/bhl.title.11217" xlink:type="simple">10.5962/bhl.title.11217</ext-link></mixed-citation></ref><ref id="B58"><mixed-citation xmlns:xlink="http://www.w3.org/1999/xlink" xlink:type="simple"><person-group><name name-style="western"><surname>Reeve</surname><given-names>L</given-names></name></person-group> (<year>1861</year>) <source>Conchologia Iconica: Illustrations of the shells of molluscous animals</source>. <volume>Volume 13</volume>, <source>Monograph of the genus <italic>Cyclophorus</italic></source>, <comment>pls 1–20</comment>. <publisher-name>Lovell Reeve &amp; Co.</publisher-name>, <publisher-loc>London</publisher-loc>.</mixed-citation></ref></ref-list></tp:taxon-treatment>
