# Supplementary material for: An annotated catalogue of type specimens of the land snail genus Cyclophorus Monfort, 1810 (Caenogastropoda, Cyclophoridae) in the Natural History Museum, London
Source: Zookeys. 2014 May 23;(411):1–56. doi: 10.3897/zookeys.411.7258 (PMC4042817; doi:10.3897/zookeys.411.7258)
Supplement: XML Treatment for Cyclophorus everetti [file zookeys.411.7258-treatment14.xml]

<!DOCTYPE tp:taxon-treatment
  PUBLIC "-//TaxonX//DTD Taxonomic Treatment Publishing DTD v0 20100105//EN" "tax-treatment-NSO.dtd">
<tp:taxon-treatment xmlns:tp="http://www.plazi.org/taxpub"><tp:treatment-meta><mixed-citation publication-type="journal"><person-group><name><surname>Nantarat</surname><given-names>Nattawadee</given-names></name><name><surname>Sutcharit</surname><given-names>Chirasak</given-names></name><name><surname>Tongkerd</surname><given-names>Piyoros</given-names></name><name><surname>Ablett</surname><given-names>Jonathan</given-names></name><name><surname>Naggs</surname><given-names>Fred</given-names></name><name><surname>Panha</surname><given-names>Somsak</given-names></name></person-group><article-title>An annotated catalogue of type specimens of the land snail genus <italic>Cyclophorus</italic> Monfort, 1810 (Caenogastropoda, Cyclophoridae) in the Natural History Museum, London</article-title><source>Zookeys</source><day>23</day><month>5</month><year>2014</year><volume>2014</volume><issue>411</issue><fpage>1</fpage><lpage>56</lpage><pub-id pub-id-type="doi">10.3897/zookeys.411.7258</pub-id></mixed-citation></tp:treatment-meta><tp:nomenclature><tp:taxon-name>
                        <tp:taxon-name-part taxon-name-part-type="genus">Cyclophorus</tp:taxon-name-part>
                        <tp:taxon-name-part taxon-name-part-type="species">everetti</tp:taxon-name-part>
                        <object-id xmlns:xlink="http://www.w3.org/1999/xlink" xlink:type="simple">http://species-id.net/wiki/Cyclophorus_everetti</object-id>
                    </tp:taxon-name><tp:taxon-authority>Smith, 1892</tp:taxon-authority><tp:nomenclature-citation-list><tp:nomenclature-citation><tp:taxon-name>Cyclophorus everetti</tp:taxon-name><comment> Smith, 1892: 343, pl. 25, fig. 5. <xref ref-type="bibr" rid="B31">Kobelt 1902</xref>: 128. <xref ref-type="bibr" rid="B32">Kobelt 1908</xref>: 688.</comment></tp:nomenclature-citation></tp:nomenclature-citation-list></tp:nomenclature><tp:treatment-sec sec-type="Type locality"><title>Type locality.</title><p>Barit Mountain [north of Borneo, Malaysia].</p></tp:treatment-sec><tp:treatment-sec sec-type="Type material"><title>Type material.</title><p>Lectotype (design. n.), NHMUK 1892.7.20.103 (<xref ref-type="fig" rid="F6">Fig. 6D; D</xref>=36.7 mm, H=20.1 mm, W=4½), paralectotypes NHMUK 1892.7.23.1-2 (2 shells: 1 adult and 1 juvenile; <xref ref-type="fig" rid="F6">Fig. 6E; D</xref>=33.6 mm, H=20.2 mm, W=4½).</p></tp:treatment-sec><tp:treatment-sec sec-type="Remarks"><title>Remarks.</title><p><xref ref-type="bibr" rid="B73">Vermeulen (1999</xref>: 141) noted that the type specimens would be housed in the NHM, London but that he had not seen the specimens. We found four specimens of this species from Everett’s collection with original labels in Smith’s handwriting. This lot contained a juvenile specimen as was indicated in the original description. The figured specimen matches with the single set of shell measurements given in the original description and is designated as the lectotype.</p></tp:treatment-sec><tp:treatment-sec><!--Section generated to contain objects referenced in tp:taxon-treatment.--><fig id="F6" position="anchor" orientation="portrait"><label>Figure 6.</label><caption><p>Types of <italic><tp:taxon-name>Cyclophorus</tp:taxon-name></italic> species. <bold>A</bold> <italic><tp:taxon-name>Cyclophorus cucullatus</tp:taxon-name></italic> (Gould, 1856) paralectotypes NHMUK 20130116 <bold>B, C</bold> <italic><tp:taxon-name>Cyclophorus eudeli</tp:taxon-name></italic> Smith, 1893 <bold>B</bold> lectotype NHMUK 1893.2.26.5, and <bold>C</bold> paralectotype NHMUK 1893.2.26.6-7 <bold>D, E</bold> <italic><tp:taxon-name>Cyclophorus everetti</tp:taxon-name></italic> Smith, 1892 <bold>D</bold> lectotype NHMUK 1892.7.20.103, and <bold>E</bold> paralectotype NHMUK 1892.7.23.1-2.</p></caption><graphic xmlns:xlink="http://www.w3.org/1999/xlink" xlink:href="zookeys-411-001-g006.jpg" position="float" orientation="portrait" xlink:type="simple"/></fig></tp:treatment-sec><ref-list><ref id="B31"><mixed-citation xmlns:xlink="http://www.w3.org/1999/xlink" xlink:type="simple"><person-group><name name-style="western"><surname>Kobelt</surname><given-names>W</given-names></name></person-group> (<year>1902</year>) <article-title>Cyclophoridae.</article-title><source>Das Tierreich</source><volume>16</volume>: <fpage>1</fpage>-<lpage>662</lpage>.</mixed-citation></ref><ref id="B32"><mixed-citation xmlns:xlink="http://www.w3.org/1999/xlink" xlink:type="simple"><person-group><name name-style="western"><surname>Kobelt</surname><given-names>W</given-names></name></person-group> (<year>1907–1908</year>) <chapter-title>Die gedeckelten Lungenschnecken (Cyclostomacea)</chapter-title>. In: <source>Abbildungen nach der Natur mit Beschreibungen. Dritte Abteilung. Cyclophoridae I</source>. <source>Systematisches Conchylien-Cabinet von Martini und Chemnitz</source><volume>1</volume> (<issue>19</issue>) [<issue-part>3</issue-part>]: <fpage>401</fpage>–<lpage>608</lpage>, <comment>pls 51–79</comment> [<year>1907</year>]; <fpage>609</fpage>–<lpage>711</lpage>, <comment>pls 80–103</comment> [<year>1908</year>]. [<comment>Published in parts, dates follow Welter-Schultes 1999</comment>]</mixed-citation></ref><ref id="B73"><mixed-citation xmlns:xlink="http://www.w3.org/1999/xlink" xlink:type="simple"><person-group><name name-style="western"><surname>Vermeulen</surname><given-names>JJ</given-names></name></person-group> (<year>1999</year>) <article-title>Notes on the non-marine molluscs of the island of Borneo 9. The genera <italic>Cyclophorus</italic>, <italic>Leptopoma</italic>, and <italic>Craspedotropis</italic> (Gastropoda Prosobranchia: Cyclophoridae).</article-title><source>Basteria</source><volume>63</volume>: <fpage>139</fpage>-<lpage>163</lpage>.</mixed-citation></ref></ref-list></tp:taxon-treatment>
