# Supplementary material for: An annotated catalogue of type specimens of the land snail genus Cyclophorus Monfort, 1810 (Caenogastropoda, Cyclophoridae) in the Natural History Museum, London
Source: Zookeys. 2014 May 23;(411):1–56. doi: 10.3897/zookeys.411.7258 (PMC4042817; doi:10.3897/zookeys.411.7258)
Supplement: XML Treatment for Cyclophorus excellens [file zookeys.411.7258-treatment16.xml]

<!DOCTYPE tp:taxon-treatment
  PUBLIC "-//TaxonX//DTD Taxonomic Treatment Publishing DTD v0 20100105//EN" "tax-treatment-NSO.dtd">
<tp:taxon-treatment xmlns:tp="http://www.plazi.org/taxpub"><tp:treatment-meta><mixed-citation publication-type="journal"><person-group><name><surname>Nantarat</surname><given-names>Nattawadee</given-names></name><name><surname>Sutcharit</surname><given-names>Chirasak</given-names></name><name><surname>Tongkerd</surname><given-names>Piyoros</given-names></name><name><surname>Ablett</surname><given-names>Jonathan</given-names></name><name><surname>Naggs</surname><given-names>Fred</given-names></name><name><surname>Panha</surname><given-names>Somsak</given-names></name></person-group><article-title>An annotated catalogue of type specimens of the land snail genus <italic>Cyclophorus</italic> Monfort, 1810 (Caenogastropoda, Cyclophoridae) in the Natural History Museum, London</article-title><source>Zookeys</source><day>23</day><month>5</month><year>2014</year><volume>2014</volume><issue>411</issue><fpage>1</fpage><lpage>56</lpage><pub-id pub-id-type="doi">10.3897/zookeys.411.7258</pub-id></mixed-citation></tp:treatment-meta><tp:nomenclature><tp:taxon-name>
                        <tp:taxon-name-part taxon-name-part-type="genus">Cyclophorus</tp:taxon-name-part>
                        <tp:taxon-name-part taxon-name-part-type="species">excellens</tp:taxon-name-part>
                        <object-id xmlns:xlink="http://www.w3.org/1999/xlink" xlink:type="simple">http://species-id.net/wiki/Cyclophorus_excellens</object-id>
                    </tp:taxon-name><tp:taxon-authority>(Pfeiffer, 1855)</tp:taxon-authority><tp:nomenclature-citation-list><tp:nomenclature-citation><tp:taxon-name>Cyclostoma (Cyclophorus) excellens</tp:taxon-name><comment> Pfeiffer, 1855a [1854]: 126, 127.</comment></tp:nomenclature-citation><tp:nomenclature-citation><tp:taxon-name>Cyclophorus excellens</tp:taxon-name><comment> – <xref ref-type="bibr" rid="B49">Pfeiffer 1854e</xref>: 11, pl. 4, figs 1, 2. <xref ref-type="bibr" rid="B31">Kobelt 1902</xref>: 128. <xref ref-type="bibr" rid="B32">Kobelt 1908</xref>: 670.</comment></tp:nomenclature-citation></tp:nomenclature-citation-list></tp:nomenclature><tp:treatment-sec sec-type="Type locality"><title>Type locality.</title><p>Unknown.</p></tp:treatment-sec><tp:treatment-sec sec-type="Type material"><title>Type material.</title><p>Lectotype (design. n.), NHMUK 20130084/1 (<xref ref-type="fig" rid="F7">Fig. 7C; D</xref>=52.5 mm, H=35.9 mm, W=5), paralectotype NHMUK 20130084/2 (1 shell; <xref ref-type="fig" rid="F7">Fig. 7D; D</xref>=44.0 mm, H=31.3 mm, W=5).</p></tp:treatment-sec><tp:treatment-sec sec-type="Remarks"><title>Remarks.</title><p>This species was described based on material from the Cuming collection, and only one set of shell measurement was given. Later, <xref ref-type="bibr" rid="B49">Pfeiffer (1854e</xref>: pl. 4, figs 1, 2) re-published the description and figured a shell from the Cuming collection. Two shells from Cuming’s collection with an original label in Pfeiffer’s handwriting giving the species name are in the NHM collections. The specimen which most closely matches the measurements given in the original description and the illustration in <xref ref-type="bibr" rid="B49">Pfeiffer (1854e)</xref> is here designated as the lectotype.</p></tp:treatment-sec><tp:treatment-sec><!--Section generated to contain objects referenced in tp:taxon-treatment.--><fig id="F7" position="anchor" orientation="portrait"><label>Figure 7.</label><caption><p>Types of <italic><tp:taxon-name>Cyclophorus</tp:taxon-name></italic> species. <bold>A, B</bold> <italic><tp:taxon-name>Cyclophorus exaltatus</tp:taxon-name></italic> (Pfeiffer, 1855) <bold>A</bold> lectotype NHMUK 1980041/1, and <bold>B</bold> paralectotype NHMUK 1980041/2-3 <bold>C, D</bold> <italic><tp:taxon-name>Cyclophorus excellens</tp:taxon-name></italic> (Pfeiffer, 1855) <bold>C</bold> lectotype NHMUK 20130084/1, and <bold>D</bold> paralectotype NHMUK 20130084/2 <bold>E, F</bold> <italic><tp:taxon-name>Cyclophorus expansus</tp:taxon-name></italic> (Pfeiffer, 1853) <bold>E</bold> lectotype NHMUK 20130086/1, and <bold>F</bold> paralectotype NHMUK 20130086/2-3.</p></caption><graphic xmlns:xlink="http://www.w3.org/1999/xlink" xlink:href="zookeys-411-001-g007.jpg" position="float" orientation="portrait" xlink:type="simple"/></fig></tp:treatment-sec><ref-list><ref id="B49"><mixed-citation xmlns:xlink="http://www.w3.org/1999/xlink" xlink:type="simple"><person-group><name name-style="western"><surname>Pfeiffer</surname><given-names>L</given-names></name></person-group> (<year>1854e</year>-<year>1860</year>) <source>Novitates Conchologicae</source>. <series>Series Prima</series>. <chapter-title>Mollusca Extramarina. Band 1</chapter-title>. <publisher-name>Casssel, Verlag von Theodor Fischer</publisher-name>, <size units="page">138 pp.</size>, <comment>36 pls.</comment> [p. <fpage>1</fpage>–<lpage>24</lpage>, <comment>pls 1–6</comment> [<year>1854e</year>]. <comment>Published in parts, dates follow Johnson (1969)</comment>]</mixed-citation></ref><ref id="B31"><mixed-citation xmlns:xlink="http://www.w3.org/1999/xlink" xlink:type="simple"><person-group><name name-style="western"><surname>Kobelt</surname><given-names>W</given-names></name></person-group> (<year>1902</year>) <article-title>Cyclophoridae.</article-title><source>Das Tierreich</source><volume>16</volume>: <fpage>1</fpage>-<lpage>662</lpage>.</mixed-citation></ref><ref id="B32"><mixed-citation xmlns:xlink="http://www.w3.org/1999/xlink" xlink:type="simple"><person-group><name name-style="western"><surname>Kobelt</surname><given-names>W</given-names></name></person-group> (<year>1907–1908</year>) <chapter-title>Die gedeckelten Lungenschnecken (Cyclostomacea)</chapter-title>. In: <source>Abbildungen nach der Natur mit Beschreibungen. Dritte Abteilung. Cyclophoridae I</source>. <source>Systematisches Conchylien-Cabinet von Martini und Chemnitz</source><volume>1</volume> (<issue>19</issue>) [<issue-part>3</issue-part>]: <fpage>401</fpage>–<lpage>608</lpage>, <comment>pls 51–79</comment> [<year>1907</year>]; <fpage>609</fpage>–<lpage>711</lpage>, <comment>pls 80–103</comment> [<year>1908</year>]. [<comment>Published in parts, dates follow Welter-Schultes 1999</comment>]</mixed-citation></ref></ref-list></tp:taxon-treatment>
