# Supplementary material for: An annotated catalogue of type specimens of the land snail genus Cyclophorus Monfort, 1810 (Caenogastropoda, Cyclophoridae) in the Natural History Museum, London
Source: Zookeys. 2014 May 23;(411):1–56. doi: 10.3897/zookeys.411.7258 (PMC4042817; doi:10.3897/zookeys.411.7258)
Supplement: XML Treatment for Cyclophorus haughtoni [file zookeys.411.7258-treatment21.xml]

<!DOCTYPE tp:taxon-treatment
  PUBLIC "-//TaxonX//DTD Taxonomic Treatment Publishing DTD v0 20100105//EN" "tax-treatment-NSO.dtd">
<tp:taxon-treatment xmlns:tp="http://www.plazi.org/taxpub"><tp:treatment-meta><mixed-citation publication-type="journal"><person-group><name><surname>Nantarat</surname><given-names>Nattawadee</given-names></name><name><surname>Sutcharit</surname><given-names>Chirasak</given-names></name><name><surname>Tongkerd</surname><given-names>Piyoros</given-names></name><name><surname>Ablett</surname><given-names>Jonathan</given-names></name><name><surname>Naggs</surname><given-names>Fred</given-names></name><name><surname>Panha</surname><given-names>Somsak</given-names></name></person-group><article-title>An annotated catalogue of type specimens of the land snail genus <italic>Cyclophorus</italic> Monfort, 1810 (Caenogastropoda, Cyclophoridae) in the Natural History Museum, London</article-title><source>Zookeys</source><day>23</day><month>5</month><year>2014</year><volume>2014</volume><issue>411</issue><fpage>1</fpage><lpage>56</lpage><pub-id pub-id-type="doi">10.3897/zookeys.411.7258</pub-id></mixed-citation></tp:treatment-meta><tp:nomenclature><tp:taxon-name>
                        <tp:taxon-name-part taxon-name-part-type="genus">Cyclophorus</tp:taxon-name-part>
                        <tp:taxon-name-part taxon-name-part-type="species">haughtoni</tp:taxon-name-part>
                        <object-id xmlns:xlink="http://www.w3.org/1999/xlink" xlink:type="simple">http://species-id.net/wiki/Cyclophorus_haughtoni</object-id>
                    </tp:taxon-name><tp:taxon-authority>Theobald, 1858</tp:taxon-authority><tp:nomenclature-citation-list><tp:nomenclature-citation><tp:taxon-name>Cyclophorus haughtoni</tp:taxon-name><comment> Theobald, 1858: 246. <xref ref-type="bibr" rid="B26">Hanley and Theobald 1870</xref>: 1, pl. 1, fig. 3, pl. 3 fig. 6 and pl. 48, fig. 6. <xref ref-type="bibr" rid="B31">Kobelt 1902</xref>: 129. <xref ref-type="bibr" rid="B32">Kobelt 1908</xref>: 661.</comment></tp:nomenclature-citation></tp:nomenclature-citation-list></tp:nomenclature><tp:treatment-sec sec-type="Type locality"><title>Type locality.</title><p>Maulmein [Mawlamyine, Myanmar].</p></tp:treatment-sec><tp:treatment-sec sec-type="Type material"><title>Type material.</title><p>Lectotype (design. n.), NHMUK 1888.12.4.1953 (<xref ref-type="fig" rid="F10">Fig. 10A; D</xref>=42.0 mm, H=36.9 mm, W=5), paralectotype NHMUK 1888.12.4.1954 (1 shell; <xref ref-type="fig" rid="F10">Fig. 10B; D</xref>=41.8 mm, H=32.4 mm, W=5).</p></tp:treatment-sec><tp:treatment-sec sec-type="Remarks"><title>Remarks.</title><p>This species was based on more than one specimen, from Theobald’s collection but only one set of measurement was given. The original description did not include an illustration but subsequently, <xref ref-type="bibr" rid="B26">Hanley and Theobald (1870)</xref> figured three illustrations of this species. There are two shells in the NHM collections purchased from W. Theobald, with an original label stating “typical”, and with the collection locality “Moulmein”. The specimen that most closely matches the measurements given in the original description, and the illustration in Theobald (1870: pl. 1, fig. 3 and pl. 48, fig. 6) is designated as the lectotype.</p></tp:treatment-sec><tp:treatment-sec><!--Section generated to contain objects referenced in tp:taxon-treatment.--><fig id="F10" position="anchor" orientation="portrait"><label>Figure 10.</label><caption><p>Types of <italic><tp:taxon-name>Cyclophorus</tp:taxon-name></italic> species. <bold>A, B</bold> <italic><tp:taxon-name>Cyclophorus haughtoni</tp:taxon-name></italic> Theobald, 1858 <bold>A</bold> lectotype NHMUK 1888.12.4.1953, and <bold>B</bold> paralectotypes NHMUK 1888.12.4.1954 <bold>C</bold> <italic><tp:taxon-name>Cyclophorus himalayanus</tp:taxon-name></italic> (Pfeiffer, 1853), lectotype NHMUK 20130118.</p></caption><graphic xmlns:xlink="http://www.w3.org/1999/xlink" xlink:href="zookeys-411-001-g010.jpg" position="float" orientation="portrait" xlink:type="simple"/></fig></tp:treatment-sec><ref-list><ref id="B26"><mixed-citation xmlns:xlink="http://www.w3.org/1999/xlink" xlink:type="simple"><person-group><name name-style="western"><surname>Hanley</surname><given-names>SCT</given-names></name><name name-style="western"><surname>Theobald</surname><given-names>W</given-names></name></person-group> (<year>1870–1876</year>) <source>Conchologia Indica: Illustrations of the Land and Freshwater Shells of British India</source>. <publisher-loc>London</publisher-loc>. <size units="page">i-xviii + 1–65</size>, <comment>160 pl.</comment> [p. <fpage>1</fpage>–<lpage>18</lpage>, <comment>pls 1–40</comment> [<year>1870</year>]; p. <fpage>57</fpage>–<lpage>65</lpage>, <comment>pls 141–160</comment> [<year>1876</year>]. <comment>Published in parts, dates after Prashad (1927)</comment>].</mixed-citation></ref><ref id="B31"><mixed-citation xmlns:xlink="http://www.w3.org/1999/xlink" xlink:type="simple"><person-group><name name-style="western"><surname>Kobelt</surname><given-names>W</given-names></name></person-group> (<year>1902</year>) <article-title>Cyclophoridae.</article-title><source>Das Tierreich</source><volume>16</volume>: <fpage>1</fpage>-<lpage>662</lpage>.</mixed-citation></ref><ref id="B32"><mixed-citation xmlns:xlink="http://www.w3.org/1999/xlink" xlink:type="simple"><person-group><name name-style="western"><surname>Kobelt</surname><given-names>W</given-names></name></person-group> (<year>1907–1908</year>) <chapter-title>Die gedeckelten Lungenschnecken (Cyclostomacea)</chapter-title>. In: <source>Abbildungen nach der Natur mit Beschreibungen. Dritte Abteilung. Cyclophoridae I</source>. <source>Systematisches Conchylien-Cabinet von Martini und Chemnitz</source><volume>1</volume> (<issue>19</issue>) [<issue-part>3</issue-part>]: <fpage>401</fpage>–<lpage>608</lpage>, <comment>pls 51–79</comment> [<year>1907</year>]; <fpage>609</fpage>–<lpage>711</lpage>, <comment>pls 80–103</comment> [<year>1908</year>]. [<comment>Published in parts, dates follow Welter-Schultes 1999</comment>]</mixed-citation></ref></ref-list></tp:taxon-treatment>
