# Supplementary material for: An annotated catalogue of type specimens of the land snail genus Cyclophorus Monfort, 1810 (Caenogastropoda, Cyclophoridae) in the Natural History Museum, London
Source: Zookeys. 2014 May 23;(411):1–56. doi: 10.3897/zookeys.411.7258 (PMC4042817; doi:10.3897/zookeys.411.7258)
Supplement: XML Treatment for Cyclophorus ibyatensis [file zookeys.411.7258-treatment23.xml]

<!DOCTYPE tp:taxon-treatment
  PUBLIC "-//TaxonX//DTD Taxonomic Treatment Publishing DTD v0 20100105//EN" "tax-treatment-NSO.dtd">
<tp:taxon-treatment xmlns:tp="http://www.plazi.org/taxpub"><tp:treatment-meta><mixed-citation publication-type="journal"><person-group><name><surname>Nantarat</surname><given-names>Nattawadee</given-names></name><name><surname>Sutcharit</surname><given-names>Chirasak</given-names></name><name><surname>Tongkerd</surname><given-names>Piyoros</given-names></name><name><surname>Ablett</surname><given-names>Jonathan</given-names></name><name><surname>Naggs</surname><given-names>Fred</given-names></name><name><surname>Panha</surname><given-names>Somsak</given-names></name></person-group><article-title>An annotated catalogue of type specimens of the land snail genus <italic>Cyclophorus</italic> Monfort, 1810 (Caenogastropoda, Cyclophoridae) in the Natural History Museum, London</article-title><source>Zookeys</source><day>23</day><month>5</month><year>2014</year><volume>2014</volume><issue>411</issue><fpage>1</fpage><lpage>56</lpage><pub-id pub-id-type="doi">10.3897/zookeys.411.7258</pub-id></mixed-citation></tp:treatment-meta><tp:nomenclature><tp:taxon-name>
                        <tp:taxon-name-part taxon-name-part-type="genus">Cyclophorus</tp:taxon-name-part>
                        <tp:taxon-name-part taxon-name-part-type="species">ibyatensis</tp:taxon-name-part>
                        <object-id xmlns:xlink="http://www.w3.org/1999/xlink" xlink:type="simple">http://species-id.net/wiki/Cyclophorus_ibyatensis</object-id>
                    </tp:taxon-name><tp:taxon-authority>(Pfeiffer, 1854)</tp:taxon-authority><tp:nomenclature-citation-list><tp:nomenclature-citation><tp:taxon-name>Cyclostoma (Cyclophorus) ibyatense</tp:taxon-name><comment> Pfeiffer, 1854b [1852]: 62. <xref ref-type="bibr" rid="B44">Pfeiffer 1854a</xref>: 349, pl. 45, figs 19, 20.</comment></tp:nomenclature-citation><tp:nomenclature-citation><tp:taxon-name>Cyclophorus ibyatensis</tp:taxon-name><comment> – <xref ref-type="bibr" rid="B58">Reeve 1861</xref>: sp. 48. <xref ref-type="bibr" rid="B31">Kobelt 1902</xref>: 139.</comment></tp:nomenclature-citation></tp:nomenclature-citation-list></tp:nomenclature><tp:treatment-sec sec-type="Type locality"><title>Type locality.</title><p>Insula Ibyat “Bashee group” [Itbayat Island, Batanes Islands, Philippines].</p></tp:treatment-sec><tp:treatment-sec sec-type="Type material"><title>Type material.</title><p>Lectotype (design. n.), NHMUK 20130081/1 (<xref ref-type="fig" rid="F11">Fig. 11A; D</xref>=23.0 mm, H=17.7 mm, W=5), paralectotype NHMUK 20130081/2 (1 shell; <xref ref-type="fig" rid="F11">Fig. 11B; D</xref>=22.0 mm, H=17.9 mm, W=5).</p></tp:treatment-sec><tp:treatment-sec sec-type="Remarks"><title>Remarks.</title><p>This species was described from specimens in the Cuming collection and only one set of shell measurements was given in the original description. <xref ref-type="bibr" rid="B44">Pfeiffer (1854a</xref>: 349, pl. 45, figs 19, 20) republished the description and figured a shell from Cuming’s collection. There are two shells in the NHM collections with an original label in Pfeiffer’s handwriting giving the species name and original collection locality. The specimen which matches the illustration in <xref ref-type="bibr" rid="B44">Pfeiffer (1854a)</xref> and the dimensions given in the original description is here designated as the lectotype.</p></tp:treatment-sec><tp:treatment-sec><!--Section generated to contain objects referenced in tp:taxon-treatment.--><fig id="F11" position="anchor" orientation="portrait"><label>Figure 11.</label><caption><p>Types of <italic><tp:taxon-name>Cyclophorus</tp:taxon-name></italic> species. <bold>A, B</bold> <italic><tp:taxon-name>Cyclophorus ibyatensis</tp:taxon-name></italic> (Pfeiffer, 1854) <bold>A</bold> lectotype NHMUK 20130081/1, and <bold>B</bold> paralectotype NHMUK 20130081/2 <bold>C</bold> <italic><tp:taxon-name>Cyclophorus implicatus</tp:taxon-name></italic> Bavay and Dautzenberg, 1908, paralectotype NHMUK 20130087 <bold>D, E</bold> <italic><tp:taxon-name>Cyclophorus kinabaluensis</tp:taxon-name></italic> Smith, 1895 <bold>D</bold> lectotype NHMUK 1894.7.20.38, and <bold>E</bold> paralectotype NHMUK 1893.6.8.31.</p></caption><graphic xmlns:xlink="http://www.w3.org/1999/xlink" xlink:href="zookeys-411-001-g011.jpg" position="float" orientation="portrait" xlink:type="simple"/></fig></tp:treatment-sec><ref-list><ref id="B44"><mixed-citation xmlns:xlink="http://www.w3.org/1999/xlink" xlink:type="simple"><person-group><name name-style="western"><surname>Pfeiffer</surname><given-names>L</given-names></name></person-group> (<year>1853a</year>–<year>1854a</year>) <chapter-title>Cyclostomaceen. Zweite Abtheilung</chapter-title>. <source>Systematisches Conchylien-Cabinet von Martini und Chemnitz</source> [<volume>1</volume> (<issue>19</issue>) (<issue-part>2</issue-part>)]: <fpage>229</fpage>–<lpage>268</lpage>, <comment>pls 31–36</comment> [<year>1853a</year>]; <fpage>269</fpage>–<lpage>400</lpage>, <comment>pls 37–50</comment> [<year>1854a</year>]. [<comment>Published in parts, dates follow Welter-Schultes 1999</comment>]</mixed-citation></ref><ref id="B58"><mixed-citation xmlns:xlink="http://www.w3.org/1999/xlink" xlink:type="simple"><person-group><name name-style="western"><surname>Reeve</surname><given-names>L</given-names></name></person-group> (<year>1861</year>) <source>Conchologia Iconica: Illustrations of the shells of molluscous animals</source>. <volume>Volume 13</volume>, <source>Monograph of the genus <italic>Cyclophorus</italic></source>, <comment>pls 1–20</comment>. <publisher-name>Lovell Reeve &amp; Co.</publisher-name>, <publisher-loc>London</publisher-loc>.</mixed-citation></ref><ref id="B31"><mixed-citation xmlns:xlink="http://www.w3.org/1999/xlink" xlink:type="simple"><person-group><name name-style="western"><surname>Kobelt</surname><given-names>W</given-names></name></person-group> (<year>1902</year>) <article-title>Cyclophoridae.</article-title><source>Das Tierreich</source><volume>16</volume>: <fpage>1</fpage>-<lpage>662</lpage>.</mixed-citation></ref></ref-list></tp:taxon-treatment>
