# Supplementary material for: An annotated catalogue of type specimens of the land snail genus Cyclophorus Monfort, 1810 (Caenogastropoda, Cyclophoridae) in the Natural History Museum, London
Source: Zookeys. 2014 May 23;(411):1–56. doi: 10.3897/zookeys.411.7258 (PMC4042817; doi:10.3897/zookeys.411.7258)
Supplement: XML Treatment for Cyclophorus implicatus [file zookeys.411.7258-treatment24.xml]

<!DOCTYPE tp:taxon-treatment
  PUBLIC "-//TaxonX//DTD Taxonomic Treatment Publishing DTD v0 20100105//EN" "tax-treatment-NSO.dtd">
<tp:taxon-treatment xmlns:tp="http://www.plazi.org/taxpub"><tp:treatment-meta><mixed-citation publication-type="journal"><person-group><name><surname>Nantarat</surname><given-names>Nattawadee</given-names></name><name><surname>Sutcharit</surname><given-names>Chirasak</given-names></name><name><surname>Tongkerd</surname><given-names>Piyoros</given-names></name><name><surname>Ablett</surname><given-names>Jonathan</given-names></name><name><surname>Naggs</surname><given-names>Fred</given-names></name><name><surname>Panha</surname><given-names>Somsak</given-names></name></person-group><article-title>An annotated catalogue of type specimens of the land snail genus <italic>Cyclophorus</italic> Monfort, 1810 (Caenogastropoda, Cyclophoridae) in the Natural History Museum, London</article-title><source>Zookeys</source><day>23</day><month>5</month><year>2014</year><volume>2014</volume><issue>411</issue><fpage>1</fpage><lpage>56</lpage><pub-id pub-id-type="doi">10.3897/zookeys.411.7258</pub-id></mixed-citation></tp:treatment-meta><tp:nomenclature><tp:taxon-name>
                        <tp:taxon-name-part taxon-name-part-type="genus">Cyclophorus</tp:taxon-name-part>
                        <tp:taxon-name-part taxon-name-part-type="species">implicatus</tp:taxon-name-part>
                        <object-id xmlns:xlink="http://www.w3.org/1999/xlink" xlink:type="simple">http://species-id.net/wiki/Cyclophorus_implicatus</object-id>
                    </tp:taxon-name><tp:taxon-authority>Bavay &amp; Dautzenberg, 1908</tp:taxon-authority><tp:nomenclature-citation-list><tp:nomenclature-citation><tp:taxon-name>Cyclophorus implicatus</tp:taxon-name><comment> Bavay &amp; Dautzenberg, 1908: 249. <xref ref-type="bibr" rid="B5">Bavay and Dautzenberg 1909</xref>: 285, 286, pl. 9, figs 5–7.</comment></tp:nomenclature-citation></tp:nomenclature-citation-list></tp:nomenclature><tp:treatment-sec sec-type="Type locality"><title>Type locality.</title><p>Muong Bo, Binh-Lu [Vietnam].</p></tp:treatment-sec><tp:treatment-sec sec-type="Type material"><title>Type material.</title><p>Paralectotype NHMUK 20130087 from Muong-Bo (<xref ref-type="fig" rid="F11">Fig. 11C; D</xref>=36.5 mm, H=26.4 mm, W=5).</p></tp:treatment-sec><tp:treatment-sec sec-type="Remarks"><title>Remarks.</title><p>The original description does not include an illustration but later, <xref ref-type="bibr" rid="B5">Bavay and Dautzenberg (1909</xref>: 285, 286, pl. 9, figs 5–7) republished the description and included illustrations of the species. <xref ref-type="bibr" rid="B17">Fischer-Piette (1950</xref>: 176) wrote the “holotype, 37 mm” which we consider to be an inadvertent lectotype designation (<xref ref-type="bibr" rid="B27">ICZN 1999</xref>: Art. 74.5). The lectotype is housed in the Muséum National ďHistoire Naturelle, Paris. The NHM specimen from the R.B. Lucas collection (purchased from Dautzenberg) has an original label stating “Type” and giving the collection locality “Muong-Bo” and is considered to be a paralectotype. Further paralectotypes are housed in the Royal Belgian Institute of Natural Sciences, Brussels.</p><!--PageBreak--></tp:treatment-sec><tp:treatment-sec><!--Section generated to contain objects referenced in tp:taxon-treatment.--><fig id="F11" position="anchor" orientation="portrait"><label>Figure 11.</label><caption><p>Types of <italic><tp:taxon-name>Cyclophorus</tp:taxon-name></italic> species. <bold>A, B</bold> <italic><tp:taxon-name>Cyclophorus ibyatensis</tp:taxon-name></italic> (Pfeiffer, 1854) <bold>A</bold> lectotype NHMUK 20130081/1, and <bold>B</bold> paralectotype NHMUK 20130081/2 <bold>C</bold> <italic><tp:taxon-name>Cyclophorus implicatus</tp:taxon-name></italic> Bavay and Dautzenberg, 1908, paralectotype NHMUK 20130087 <bold>D, E</bold> <italic><tp:taxon-name>Cyclophorus kinabaluensis</tp:taxon-name></italic> Smith, 1895 <bold>D</bold> lectotype NHMUK 1894.7.20.38, and <bold>E</bold> paralectotype NHMUK 1893.6.8.31.</p></caption><graphic xmlns:xlink="http://www.w3.org/1999/xlink" xlink:href="zookeys-411-001-g011.jpg" position="float" orientation="portrait" xlink:type="simple"/></fig></tp:treatment-sec><ref-list><ref id="B5"><mixed-citation xmlns:xlink="http://www.w3.org/1999/xlink" xlink:type="simple"><person-group><name name-style="western"><surname>Bavay</surname><given-names>A</given-names></name><name name-style="western"><surname>Dautzenberg</surname><given-names>P</given-names></name></person-group> (<year>1909</year>) <article-title>Description de coquilles nouvelles de ľIndo-Chine.</article-title><source>Journal de Conchyliologie</source><volume>57</volume>: <fpage>279</fpage>-<lpage>285</lpage>.</mixed-citation></ref><ref id="B17"><mixed-citation xmlns:xlink="http://www.w3.org/1999/xlink" xlink:type="simple"><person-group><name name-style="western"><surname>Fischer-Piette</surname><given-names>E</given-names></name></person-group> (<year>1950</year>) <article-title>Liste des types décrits dans le Journal de Conchyliologie et conserves dans la collection de ce journal.</article-title><source>Journal de Conchyliologie</source><volume>90</volume>: <fpage>149</fpage>-<lpage>180</lpage></mixed-citation></ref><ref id="B27"><mixed-citation xmlns:xlink="http://www.w3.org/1999/xlink" xlink:type="simple"><person-group><name name-style="western"><surname>International Commission on Zoological Nomenclature</surname><given-names>[ICZN]</given-names></name></person-group> (<year>1999</year>) <source>International code of zoological nomenclature.</source><edition>Fourth Edition</edition>. <publisher-name>The International Trust for Zoological Nomenclature</publisher-name>, <publisher-loc>London</publisher-loc>, <lpage>306</lpage> pp.</mixed-citation></ref></ref-list></tp:taxon-treatment>
