# Supplementary material for: An annotated catalogue of type specimens of the land snail genus Cyclophorus Monfort, 1810 (Caenogastropoda, Cyclophoridae) in the Natural History Museum, London
Source: Zookeys. 2014 May 23;(411):1–56. doi: 10.3897/zookeys.411.7258 (PMC4042817; doi:10.3897/zookeys.411.7258)
Supplement: XML Treatment for Cyclophorus kinabaluensis [file zookeys.411.7258-treatment25.xml]

<!DOCTYPE tp:taxon-treatment
  PUBLIC "-//TaxonX//DTD Taxonomic Treatment Publishing DTD v0 20100105//EN" "tax-treatment-NSO.dtd">
<tp:taxon-treatment xmlns:tp="http://www.plazi.org/taxpub"><tp:treatment-meta><mixed-citation publication-type="journal"><person-group><name><surname>Nantarat</surname><given-names>Nattawadee</given-names></name><name><surname>Sutcharit</surname><given-names>Chirasak</given-names></name><name><surname>Tongkerd</surname><given-names>Piyoros</given-names></name><name><surname>Ablett</surname><given-names>Jonathan</given-names></name><name><surname>Naggs</surname><given-names>Fred</given-names></name><name><surname>Panha</surname><given-names>Somsak</given-names></name></person-group><article-title>An annotated catalogue of type specimens of the land snail genus <italic>Cyclophorus</italic> Monfort, 1810 (Caenogastropoda, Cyclophoridae) in the Natural History Museum, London</article-title><source>Zookeys</source><day>23</day><month>5</month><year>2014</year><volume>2014</volume><issue>411</issue><fpage>1</fpage><lpage>56</lpage><pub-id pub-id-type="doi">10.3897/zookeys.411.7258</pub-id></mixed-citation></tp:treatment-meta><tp:nomenclature><tp:taxon-name>
                        <tp:taxon-name-part taxon-name-part-type="genus">Cyclophorus</tp:taxon-name-part>
                        <tp:taxon-name-part taxon-name-part-type="species">kinabaluensis</tp:taxon-name-part>
                        <object-id xmlns:xlink="http://www.w3.org/1999/xlink" xlink:type="simple">http://species-id.net/wiki/Cyclophorus_kinabaluensis</object-id>
                    </tp:taxon-name><tp:taxon-authority>Smith, 1895</tp:taxon-authority><tp:nomenclature-citation-list><tp:nomenclature-citation><tp:taxon-name>Cyclophorus kinabaluensis</tp:taxon-name><comment> Smith, 1895: 495, pl. 38, fig. 4. <xref ref-type="bibr" rid="B31">Kobelt 1902</xref>: 130.</comment></tp:nomenclature-citation></tp:nomenclature-citation-list></tp:nomenclature><tp:treatment-sec sec-type="Type locality"><title>Type locality.</title><p>Kina Balu, N. Borneo</p></tp:treatment-sec><tp:treatment-sec sec-type="Type material"><title>Type material.</title><p>Lectotype (design. n.), NHMUK 1894.7.20.38 (<xref ref-type="fig" rid="F11">Fig. 11D; D</xref>=45.1 mm, H=31.1 mm, W=4½), paralectotype NHMUK 1893.6.8.31 (1 shell; <xref ref-type="fig" rid="F11">Fig. 11E; D</xref>=43.7 mm, H=27.3 mm, W=4½).</p></tp:treatment-sec><tp:treatment-sec sec-type="Remarks"><title>Remarks.</title><p>There are two shells in the NHM collections with Smith’s handwriting on the original label. One specimen has a small label with “Type” written on it attached inside the aperture. This specimen corresponds to the figured specimen and the measurements given in the original description and is here designated as the lectotype.</p></tp:treatment-sec><tp:treatment-sec><!--Section generated to contain objects referenced in tp:taxon-treatment.--><fig id="F11" position="anchor" orientation="portrait"><label>Figure 11.</label><caption><p>Types of <italic><tp:taxon-name>Cyclophorus</tp:taxon-name></italic> species. <bold>A, B</bold> <italic><tp:taxon-name>Cyclophorus ibyatensis</tp:taxon-name></italic> (Pfeiffer, 1854) <bold>A</bold> lectotype NHMUK 20130081/1, and <bold>B</bold> paralectotype NHMUK 20130081/2 <bold>C</bold> <italic><tp:taxon-name>Cyclophorus implicatus</tp:taxon-name></italic> Bavay and Dautzenberg, 1908, paralectotype NHMUK 20130087 <bold>D, E</bold> <italic><tp:taxon-name>Cyclophorus kinabaluensis</tp:taxon-name></italic> Smith, 1895 <bold>D</bold> lectotype NHMUK 1894.7.20.38, and <bold>E</bold> paralectotype NHMUK 1893.6.8.31.</p></caption><graphic xmlns:xlink="http://www.w3.org/1999/xlink" xlink:href="zookeys-411-001-g011.jpg" position="float" orientation="portrait" xlink:type="simple"/></fig></tp:treatment-sec><ref-list><ref id="B31"><mixed-citation xmlns:xlink="http://www.w3.org/1999/xlink" xlink:type="simple"><person-group><name name-style="western"><surname>Kobelt</surname><given-names>W</given-names></name></person-group> (<year>1902</year>) <article-title>Cyclophoridae.</article-title><source>Das Tierreich</source><volume>16</volume>: <fpage>1</fpage>-<lpage>662</lpage>.</mixed-citation></ref></ref-list></tp:taxon-treatment>
