# Supplementary material for: An annotated catalogue of type specimens of the land snail genus Cyclophorus Monfort, 1810 (Caenogastropoda, Cyclophoridae) in the Natural History Museum, London
Source: Zookeys. 2014 May 23;(411):1–56. doi: 10.3897/zookeys.411.7258 (PMC4042817; doi:10.3897/zookeys.411.7258)
Supplement: XML Treatment for Cyclophorus koboensis [file zookeys.411.7258-treatment26.xml]

<!DOCTYPE tp:taxon-treatment
  PUBLIC "-//TaxonX//DTD Taxonomic Treatment Publishing DTD v0 20100105//EN" "tax-treatment-NSO.dtd">
<tp:taxon-treatment xmlns:tp="http://www.plazi.org/taxpub"><tp:treatment-meta><mixed-citation publication-type="journal"><person-group><name><surname>Nantarat</surname><given-names>Nattawadee</given-names></name><name><surname>Sutcharit</surname><given-names>Chirasak</given-names></name><name><surname>Tongkerd</surname><given-names>Piyoros</given-names></name><name><surname>Ablett</surname><given-names>Jonathan</given-names></name><name><surname>Naggs</surname><given-names>Fred</given-names></name><name><surname>Panha</surname><given-names>Somsak</given-names></name></person-group><article-title>An annotated catalogue of type specimens of the land snail genus <italic>Cyclophorus</italic> Monfort, 1810 (Caenogastropoda, Cyclophoridae) in the Natural History Museum, London</article-title><source>Zookeys</source><day>23</day><month>5</month><year>2014</year><volume>2014</volume><issue>411</issue><fpage>1</fpage><lpage>56</lpage><pub-id pub-id-type="doi">10.3897/zookeys.411.7258</pub-id></mixed-citation></tp:treatment-meta><tp:nomenclature><tp:taxon-name>
                        <tp:taxon-name-part taxon-name-part-type="genus">Cyclophorus</tp:taxon-name-part>
                        <tp:taxon-name-part taxon-name-part-type="species">koboensis</tp:taxon-name-part>
                        <object-id xmlns:xlink="http://www.w3.org/1999/xlink" xlink:type="simple">http://species-id.net/wiki/Cyclophorus_koboensis</object-id>
                    </tp:taxon-name><tp:taxon-authority>Godwin-Austen, 1915</tp:taxon-authority><tp:nomenclature-citation-list><tp:nomenclature-citation><tp:taxon-name>Cyclophorus (Glossostyltis) koboensis</tp:taxon-name><comment><xref ref-type="bibr" rid="B21">Godwin-Austen 1915</xref>: 495, pl. 38, fig. 4. <xref ref-type="bibr" rid="B25">Gude 1921</xref>: 64.</comment></tp:nomenclature-citation></tp:nomenclature-citation-list></tp:nomenclature><tp:treatment-sec sec-type="Type locality"><title>Type locality.</title><p>Abor Hills, Kobo, on right bank of Tsanspu or Brahmaputra.</p></tp:treatment-sec><tp:treatment-sec sec-type="Type material"><title>Type material.</title><p>Lectotype (design. n.), NHMUK 1903.7.1.3579/1 from Kobo, R.B. Brahmaputra, Assam (<xref ref-type="fig" rid="F12">Fig. 12A; D</xref>=30.3 mm, H=21.2 mm, W=5), paralectotypes NHMUK 1903.7.1.3579/2-4 from Kobo, R.B. Brahmaputra, Assam (3 shells; <xref ref-type="fig" rid="F12">Fig. 12B; D</xref>=31.3 mm, H=22.2 mm, W=5; D=32.4 mm, H=22.1 mm, W=5; D=30.6 mm, H=20.7 mm, W=5), NHMUK 1903.7.1.3045 from Ponging, Abor Hills (3 shells; D=33.4 mm, H=21.6 mm, W=5; D=34.1 mm, H=23.5 mm, W=5; D=31.0 mm, H=20.6 mm, W=5), NHMUK 1903.7.1.3117 from Yamney Valley, Abor Hills (2 shells; D=29.5 mm, H=18.6 mm, W=5; D=30.3 mm, H=19.7 mm, W=5).</p></tp:treatment-sec><tp:treatment-sec sec-type="Remarks"><title>Remarks.</title><p>Godwin-Austen’s description was based on five specimen lots with figures of shells from different lots provided in the original description. Three lots were listed as being housed in the NHM, and two lots in the Indian Museum, Calcutta. Each of the three NHM has original labels in Godwin-Austen’s handwriting stating species name, collection locality and catalogue numbers. The figured specimen from the lot 1903.7.1.3579 labelled “cotype” is here designated as the lectotype.</p></tp:treatment-sec><tp:treatment-sec><!--Section generated to contain objects referenced in tp:taxon-treatment.--><fig id="F12" position="anchor" orientation="portrait"><label>Figure 12.</label><caption><p>Types of <italic><tp:taxon-name>Cyclophorus</tp:taxon-name></italic> species. <bold>A, B</bold> <italic><tp:taxon-name>Cyclophorus koboensis</tp:taxon-name></italic> Godwin-Austen, 1915 <bold>A</bold> lectotype NHMUK 1903.7.1.3579/1, and <bold>B</bold> paralectotype NHMUK 1903.7.1.3579/2-4 <bold>C</bold> <italic><tp:taxon-name>Cyclophorus labiosus</tp:taxon-name></italic> (Pfeiffer, 1854), lectotype NHMUK 20130080 <bold>D, E</bold> <italic><tp:taxon-name>Cyclophorus linguiferus</tp:taxon-name></italic> (Sowerby I, 1843) <bold>D</bold> lectotype NHMUK 20110269/1, and <bold>E</bold> paralectotype NHMUK 20110269/2-3 <bold>F, G</bold> <italic><tp:taxon-name>Cyclophorus lingulatus</tp:taxon-name></italic> (Sowerby I, 1843) <bold>F</bold> lectotype NHMUK 20110272/1, and <bold>G</bold> paralectotype NHMUK 20110272/2-3.</p></caption><graphic xmlns:xlink="http://www.w3.org/1999/xlink" xlink:href="zookeys-411-001-g012.jpg" position="float" orientation="portrait" xlink:type="simple"/></fig></tp:treatment-sec><ref-list><ref id="B21"><mixed-citation xmlns:xlink="http://www.w3.org/1999/xlink" xlink:type="simple"><person-group><name name-style="western"><surname>Godwin-Austen</surname><given-names>HH</given-names></name></person-group> (<year>1915</year>) <article-title>Zoological results of the Arbor expedition, XXXIX Mollusca III. Cyclophoridae.</article-title><source>Records of the Indian Museum, Calcutta</source><volume>8</volume>: <fpage>493</fpage>-<lpage>503</lpage>.</mixed-citation></ref><ref id="B25"><mixed-citation xmlns:xlink="http://www.w3.org/1999/xlink" xlink:type="simple"><person-group><name name-style="western"><surname>Gude</surname><given-names>GK</given-names></name></person-group> (<year>1921</year>) <source>Mollusca III (Land Operculates).</source> In: <person-group><name name-style="western"><surname>Shipley</surname><given-names>AE</given-names></name><name name-style="western"><surname>Marshall</surname><given-names>AK</given-names></name></person-group> (<role>Eds</role>) <source>The Fauna of British India including Ceylon and Burma</source>. <publisher-name>Taylor and Francis</publisher-name>, <publisher-loc>London</publisher-loc>, <lpage>386</lpage> pp.</mixed-citation></ref></ref-list></tp:taxon-treatment>
