# Supplementary material for: An annotated catalogue of type specimens of the land snail genus Cyclophorus Monfort, 1810 (Caenogastropoda, Cyclophoridae) in the Natural History Museum, London
Source: Zookeys. 2014 May 23;(411):1–56. doi: 10.3897/zookeys.411.7258 (PMC4042817; doi:10.3897/zookeys.411.7258)
Supplement: XML Treatment for Cyclophorus linguiferus [file zookeys.411.7258-treatment28.xml]

<!DOCTYPE tp:taxon-treatment
  PUBLIC "-//TaxonX//DTD Taxonomic Treatment Publishing DTD v0 20100105//EN" "tax-treatment-NSO.dtd">
<tp:taxon-treatment xmlns:tp="http://www.plazi.org/taxpub"><tp:treatment-meta><mixed-citation publication-type="journal"><person-group><name><surname>Nantarat</surname><given-names>Nattawadee</given-names></name><name><surname>Sutcharit</surname><given-names>Chirasak</given-names></name><name><surname>Tongkerd</surname><given-names>Piyoros</given-names></name><name><surname>Ablett</surname><given-names>Jonathan</given-names></name><name><surname>Naggs</surname><given-names>Fred</given-names></name><name><surname>Panha</surname><given-names>Somsak</given-names></name></person-group><article-title>An annotated catalogue of type specimens of the land snail genus <italic>Cyclophorus</italic> Monfort, 1810 (Caenogastropoda, Cyclophoridae) in the Natural History Museum, London</article-title><source>Zookeys</source><day>23</day><month>5</month><year>2014</year><volume>2014</volume><issue>411</issue><fpage>1</fpage><lpage>56</lpage><pub-id pub-id-type="doi">10.3897/zookeys.411.7258</pub-id></mixed-citation></tp:treatment-meta><tp:nomenclature><tp:taxon-name>
                        <tp:taxon-name-part taxon-name-part-type="genus">Cyclophorus</tp:taxon-name-part>
                        <tp:taxon-name-part taxon-name-part-type="species">linguiferus</tp:taxon-name-part>
                        <object-id xmlns:xlink="http://www.w3.org/1999/xlink" xlink:type="simple">http://species-id.net/wiki/Cyclophorus_linguiferus</object-id>
                    </tp:taxon-name><tp:taxon-authority>(Sowerby I, 1843)</tp:taxon-authority><tp:nomenclature-citation-list><tp:nomenclature-citation><tp:taxon-name>Cyclostoma linguiferum</tp:taxon-name><comment> Sowerby I, 1843a: 31. <xref ref-type="bibr" rid="B67">Sowerby I 1843c</xref>: 125, pl. 29, fig. 198. <xref ref-type="bibr" rid="B42">Pfeiffer 1849</xref>: 168, pl. 23, figs 1–3.</comment></tp:nomenclature-citation><tp:nomenclature-citation><tp:taxon-name>Cyclophorus linguiferus</tp:taxon-name><comment> – <xref ref-type="bibr" rid="B58">Reeve 1861</xref>: sp. 23a, b.</comment></tp:nomenclature-citation><tp:nomenclature-citation><tp:taxon-name>Cyclophorus validus</tp:taxon-name><comment> var. <italic>linguifera</italic> – <xref ref-type="bibr" rid="B31">Kobelt 1902</xref>: 121.</comment></tp:nomenclature-citation></tp:nomenclature-citation-list></tp:nomenclature><tp:treatment-sec sec-type="Type locality"><title>Type locality.</title><p>Lobock, insulae Bohol [Loboc, Bohol, Philippines].</p></tp:treatment-sec><tp:treatment-sec sec-type="Type material"><title>Type material.</title><p>Lectotype (design. n.), NHMUK 20110269/1 from Loboc, Bohol Island, Philippines, (<xref ref-type="fig" rid="F12">Fig. 12D; D</xref>=35.4 mm, H=31.5 mm, W=5), paralectotypes NHMUK 20110269/2-3 (2 shells; <xref ref-type="fig" rid="F12">Fig. 12E; D</xref>=33.1 mm, H=26.6 mm, W=5; D=31.1 mm, H=26.9 mm, W=5).</p></tp:treatment-sec><tp:treatment-sec sec-type="Remarks"><title>Remarks.</title><p>The original description included three varieties indicated with “var. a”, “var. b” and “var. c”. Sowerby I subsequently published Thesaurus Conchyliorum (<xref ref-type="bibr" rid="B67">Sowerby I 1843c</xref>) with Latin and English descriptions and associated illustrations. <xref ref-type="bibr" rid="B42">Pfeiffer (1849</xref>: pl. 23, figs 1–3) and <xref ref-type="bibr" rid="B58">Reeve (1861</xref>: sp. 23a, b) published illustrations of the species, however, neither author recognized or used the three varietal forms. These subsequent illustrations are matched with the specimens in the Cuming collection labelled as “var. a”. Therefore we believe this implies that “var. a” is the type series of <italic><tp:taxon-name>Cyclostoma linguiferum</tp:taxon-name></italic> s.s. and the specimens labelled as “var. b” and “var. c” are distinct variants and are therefore excluded from the type series of this nominal species (<xref ref-type="bibr" rid="B27">ICZN 1999</xref>: Art. 72.4.1). The specimen of “var. a” illustrated in <xref ref-type="bibr" rid="B67">Sowerby I (1843c</xref>: pl. 29, fig. 198), and closest to the dimensions given in the original description is here designated as the lectotype.</p><p>Measurements of specimens in the lots previously recognized as “var. b” to “var. c” are given for future reference:</p><p>“var. b.” NHMUK 20110270 from Loboc, Bohol Island [Philippines] (3 shells; D=32.6 mm, H=29.3 mm, W=5; D=32.1 mm, H=28.0 mm, W=5; D=30.1 mm, H=25.4 mm, W=5).</p><p>“var. c” NHMUK 20110271 from Loboc, Bohol Island [Philippines] (1 shell; D=30.3 mm, H=27.3 mm, W=5).</p><!--PageBreak--></tp:treatment-sec><tp:treatment-sec><!--Section generated to contain objects referenced in tp:taxon-treatment.--><fig id="F12" position="anchor" orientation="portrait"><label>Figure 12.</label><caption><p>Types of <italic><tp:taxon-name>Cyclophorus</tp:taxon-name></italic> species. <bold>A, B</bold> <italic><tp:taxon-name>Cyclophorus koboensis</tp:taxon-name></italic> Godwin-Austen, 1915 <bold>A</bold> lectotype NHMUK 1903.7.1.3579/1, and <bold>B</bold> paralectotype NHMUK 1903.7.1.3579/2-4 <bold>C</bold> <italic><tp:taxon-name>Cyclophorus labiosus</tp:taxon-name></italic> (Pfeiffer, 1854), lectotype NHMUK 20130080 <bold>D, E</bold> <italic><tp:taxon-name>Cyclophorus linguiferus</tp:taxon-name></italic> (Sowerby I, 1843) <bold>D</bold> lectotype NHMUK 20110269/1, and <bold>E</bold> paralectotype NHMUK 20110269/2-3 <bold>F, G</bold> <italic><tp:taxon-name>Cyclophorus lingulatus</tp:taxon-name></italic> (Sowerby I, 1843) <bold>F</bold> lectotype NHMUK 20110272/1, and <bold>G</bold> paralectotype NHMUK 20110272/2-3.</p></caption><graphic xmlns:xlink="http://www.w3.org/1999/xlink" xlink:href="zookeys-411-001-g012.jpg" position="float" orientation="portrait" xlink:type="simple"/></fig></tp:treatment-sec><ref-list><ref id="B67"><mixed-citation xmlns:xlink="http://www.w3.org/1999/xlink" xlink:type="simple"><person-group><name name-style="western"><surname>Sowerby I</surname><given-names>GB</given-names></name></person-group> (<year>1843c</year>) <chapter-title><italic>Cyclostoma</italic>.</chapter-title><source>Thesaurus Conchyliorum</source>, <volume>Volume 1</volume>, <issue>part 3</issue>: <fpage>89</fpage>–<lpage>156</lpage>, <comment>pls 23–30</comment>.</mixed-citation></ref><ref id="B42"><mixed-citation xmlns:xlink="http://www.w3.org/1999/xlink" xlink:type="simple"><person-group><name name-style="western"><surname>Pfeiffer</surname><given-names>L</given-names></name></person-group> (<year>1846–1850</year>) <chapter-title>Die gedeckelten Lungenschnecken. (Helicinacea et Cyclostomacea.)</chapter-title>. In: <source>Abbildungen nach der Natur mit Beschreibungen</source>. <source>Systematisches Conchylien-Cabinet von Martini und Chemnitz</source><volume>1</volume> (<issue>19</issue>) [(<issue-part>1</issue-part>)]: <size units="page">i-iv, 1–288</size>, <comment>pls A, 1–30</comment>. [p. <fpage>1</fpage>–<lpage>14</lpage>, <comment>pls 5–7</comment> [<year>1846</year>]; p. <fpage>57</fpage>–<lpage>96</lpage>, <comment>pls 20–25</comment> [<year>1848</year>]; p. <fpage>97</fpage>–<lpage>208</lpage>, <comment>pls 26–30</comment> [<year>1849</year>]]. [<comment>Published in parts, dates follow Welter-Schultes (1999)</comment>]</mixed-citation></ref><ref id="B58"><mixed-citation xmlns:xlink="http://www.w3.org/1999/xlink" xlink:type="simple"><person-group><name name-style="western"><surname>Reeve</surname><given-names>L</given-names></name></person-group> (<year>1861</year>) <source>Conchologia Iconica: Illustrations of the shells of molluscous animals</source>. <volume>Volume 13</volume>, <source>Monograph of the genus <italic>Cyclophorus</italic></source>, <comment>pls 1–20</comment>. <publisher-name>Lovell Reeve &amp; Co.</publisher-name>, <publisher-loc>London</publisher-loc>.</mixed-citation></ref><ref id="B31"><mixed-citation xmlns:xlink="http://www.w3.org/1999/xlink" xlink:type="simple"><person-group><name name-style="western"><surname>Kobelt</surname><given-names>W</given-names></name></person-group> (<year>1902</year>) <article-title>Cyclophoridae.</article-title><source>Das Tierreich</source><volume>16</volume>: <fpage>1</fpage>-<lpage>662</lpage>.</mixed-citation></ref><ref id="B27"><mixed-citation xmlns:xlink="http://www.w3.org/1999/xlink" xlink:type="simple"><person-group><name name-style="western"><surname>International Commission on Zoological Nomenclature</surname><given-names>[ICZN]</given-names></name></person-group> (<year>1999</year>) <source>International code of zoological nomenclature.</source><edition>Fourth Edition</edition>. <publisher-name>The International Trust for Zoological Nomenclature</publisher-name>, <publisher-loc>London</publisher-loc>, <lpage>306</lpage> pp.</mixed-citation></ref></ref-list></tp:taxon-treatment>
