# Supplementary material for: An annotated catalogue of type specimens of the land snail genus Cyclophorus Monfort, 1810 (Caenogastropoda, Cyclophoridae) in the Natural History Museum, London
Source: Zookeys. 2014 May 23;(411):1–56. doi: 10.3897/zookeys.411.7258 (PMC4042817; doi:10.3897/zookeys.411.7258)
Supplement: XML Treatment for Cyclophorus lingulatus [file zookeys.411.7258-treatment29.xml]

<!DOCTYPE tp:taxon-treatment
  PUBLIC "-//TaxonX//DTD Taxonomic Treatment Publishing DTD v0 20100105//EN" "tax-treatment-NSO.dtd">
<tp:taxon-treatment xmlns:tp="http://www.plazi.org/taxpub"><tp:treatment-meta><mixed-citation publication-type="journal"><person-group><name><surname>Nantarat</surname><given-names>Nattawadee</given-names></name><name><surname>Sutcharit</surname><given-names>Chirasak</given-names></name><name><surname>Tongkerd</surname><given-names>Piyoros</given-names></name><name><surname>Ablett</surname><given-names>Jonathan</given-names></name><name><surname>Naggs</surname><given-names>Fred</given-names></name><name><surname>Panha</surname><given-names>Somsak</given-names></name></person-group><article-title>An annotated catalogue of type specimens of the land snail genus <italic>Cyclophorus</italic> Monfort, 1810 (Caenogastropoda, Cyclophoridae) in the Natural History Museum, London</article-title><source>Zookeys</source><day>23</day><month>5</month><year>2014</year><volume>2014</volume><issue>411</issue><fpage>1</fpage><lpage>56</lpage><pub-id pub-id-type="doi">10.3897/zookeys.411.7258</pub-id></mixed-citation></tp:treatment-meta><tp:nomenclature><tp:taxon-name>
                        <tp:taxon-name-part taxon-name-part-type="genus">Cyclophorus</tp:taxon-name-part>
                        <tp:taxon-name-part taxon-name-part-type="species">lingulatus</tp:taxon-name-part>
                        <object-id xmlns:xlink="http://www.w3.org/1999/xlink" xlink:type="simple">http://species-id.net/wiki/Cyclophorus_lingulatus</object-id>
                    </tp:taxon-name><tp:taxon-authority>(Sowerby I, 1843)</tp:taxon-authority><tp:nomenclature-citation-list><tp:nomenclature-citation><tp:taxon-name>Cyclostoma lingulatum</tp:taxon-name><comment> Sowerby I, 1843b: 64. <xref ref-type="bibr" rid="B67">Sowerby I 1843c</xref>: 126, pl. 29, figs 208–210. <xref ref-type="bibr" rid="B42">Pfeiffer 1849</xref>: 168, pl. 26, figs 6–10.</comment></tp:nomenclature-citation><tp:nomenclature-citation><tp:taxon-name>Cyclophorus lingulatus</tp:taxon-name><comment> – <xref ref-type="bibr" rid="B58">Reeve 1861</xref>: sp. 49. <xref ref-type="bibr" rid="B31">Kobelt 1902</xref>: 114. <xref ref-type="bibr" rid="B32">Kobelt 1907</xref>: 573.</comment></tp:nomenclature-citation></tp:nomenclature-citation-list></tp:nomenclature><tp:treatment-sec sec-type="Type locality"><title>Type locality.</title><p>Island of Siquijod [Siquijor, Philippines]; Deleguete, Zebu Island [Cebu Island, Philippines]; Sibonga, Zebu Island [Cebu Island, Philippines]; Loboc, Bohol Island [Loboc, Bohol, Philippines]; Argao, Zebu Island [Argao, Cebu Island, Philippines].</p></tp:treatment-sec><tp:treatment-sec sec-type="Type material"><title>Type material.</title><p>Lectotype (design. n.), NHMUK 20110272/1 from island of Siquijod (<xref ref-type="fig" rid="F12">Fig. 12F; D</xref>=21.3 mm, H=16.9 mm, W=4½), paralectotypes NHMUK 20110272/2-3 (2 shells; <xref ref-type="fig" rid="F12">Fig. 12G; D</xref>=20.9 mm, H=17.5 mm, W=4½; D=20.0 mm, H=17.2 mm, W=4½).</p></tp:treatment-sec><tp:treatment-sec sec-type="Remarks"><title>Remarks.</title><p>The original description included eight varieties indicated as “var. a” to “var. h.”, based on samples from various localities sampled by H. Cuming and cites an illustration in “Thesaurus Conchyliorum part 3, pl. 30, fig. 208”. This illustration matches the specimens in Cuming collection labelled as “var. a”. Therefore we believe this implies that “var. a” is the type series of <italic><tp:taxon-name>Cyclostoma linguiferum</tp:taxon-name></italic> s.s. and the specimens labelled as “var. b” to “var. h” are distinct variants and are therefore excluded from the type series of this nominal species (<xref ref-type="bibr" rid="B27">ICZN 1999</xref>: Art. 72.4.1). The specimen of “var. a” illustrated by <xref ref-type="bibr" rid="B67">Sowerby I (1843c</xref>: pl. 29, fig. 208) is here designated as the lectotype.</p><p>Measurements of specimens in the lots previously recognized as “var. b” to “var. h” are given here for future reference:</p><p>“var. b.” NHMUK 20110273 from Siquijod Island [Philippines] (3 shells; D=19.9 mm, H=15.8 mm, W=4½; D=20.6 mm, H=16.5 mm, W=4½; D=20.4 mm, H=16.1 mm, W=4½).</p><p>“var. c” NHMUK 20110274 from Deleguete, Zebu Island [Philippines] (3 shells; D=26.0 mm, H=20.9 mm, W=4½; D=23.6 mm, H=18.4 mm, W=4½; D=23.5 mm, H=18.5 mm, W=4½).</p><p>“var. d” NHMUK 20110275 from Deleguete, Zebu Island [Philippines] (3 shells; D=24.1 mm, H=18.6 mm, W=4½; D=24.5 mm, H=19.9 mm, W=4½; D=24.5 mm, H=18.2 mm, W=4½).</p><p>“var. e” NHMUK 20110276 from Sibonga, Zebu Island [Philippines] (3 shells; D=24.4 mm, H=19.3 mm, W=4 ½; D=22.4 mm, H=19.8 mm, W=4 ½; D=24.4 mm, H=19.6 mm, W=4 ½).</p><p>“var. f” NHMUK 20110277 from Loboc, Bohol Island [Philippines] (3 shells; D=25.6 mm, H=20.1 mm, W=4½; D=25.4 mm, H=20.4 mm, W=4½; D=24.9 mm, H=19.3 mm, W=4½).</p><p>“var. g” NHMUK 20110278 from Argao, Zebu Island [Philippines] (3 shells; D=24.4 mm, H=18.6 mm, W=4½; D=23.6 mm, H=19.8 mm, W=4½; D=23.4 mm, H=19.4 mm, W=4½).</p><!--PageBreak--><p>“var. h” NHMUK 20110279 from Loboc, Bohol Island [Philippines] (3 shells; D=25.1 mm, H=19.6 mm, W=4½; D=25.6 mm, H=20.6 mm, W=4½; D=26.4 mm, H=20.9 mm, W=4½).</p></tp:treatment-sec><tp:treatment-sec><!--Section generated to contain objects referenced in tp:taxon-treatment.--><fig id="F12" position="anchor" orientation="portrait"><label>Figure 12.</label><caption><p>Types of <italic><tp:taxon-name>Cyclophorus</tp:taxon-name></italic> species. <bold>A, B</bold> <italic><tp:taxon-name>Cyclophorus koboensis</tp:taxon-name></italic> Godwin-Austen, 1915 <bold>A</bold> lectotype NHMUK 1903.7.1.3579/1, and <bold>B</bold> paralectotype NHMUK 1903.7.1.3579/2-4 <bold>C</bold> <italic><tp:taxon-name>Cyclophorus labiosus</tp:taxon-name></italic> (Pfeiffer, 1854), lectotype NHMUK 20130080 <bold>D, E</bold> <italic><tp:taxon-name>Cyclophorus linguiferus</tp:taxon-name></italic> (Sowerby I, 1843) <bold>D</bold> lectotype NHMUK 20110269/1, and <bold>E</bold> paralectotype NHMUK 20110269/2-3 <bold>F, G</bold> <italic><tp:taxon-name>Cyclophorus lingulatus</tp:taxon-name></italic> (Sowerby I, 1843) <bold>F</bold> lectotype NHMUK 20110272/1, and <bold>G</bold> paralectotype NHMUK 20110272/2-3.</p></caption><graphic xmlns:xlink="http://www.w3.org/1999/xlink" xlink:href="zookeys-411-001-g012.jpg" position="float" orientation="portrait" xlink:type="simple"/></fig></tp:treatment-sec><ref-list><ref id="B67"><mixed-citation xmlns:xlink="http://www.w3.org/1999/xlink" xlink:type="simple"><person-group><name name-style="western"><surname>Sowerby I</surname><given-names>GB</given-names></name></person-group> (<year>1843c</year>) <chapter-title><italic>Cyclostoma</italic>.</chapter-title><source>Thesaurus Conchyliorum</source>, <volume>Volume 1</volume>, <issue>part 3</issue>: <fpage>89</fpage>–<lpage>156</lpage>, <comment>pls 23–30</comment>.</mixed-citation></ref><ref id="B42"><mixed-citation xmlns:xlink="http://www.w3.org/1999/xlink" xlink:type="simple"><person-group><name name-style="western"><surname>Pfeiffer</surname><given-names>L</given-names></name></person-group> (<year>1846–1850</year>) <chapter-title>Die gedeckelten Lungenschnecken. (Helicinacea et Cyclostomacea.)</chapter-title>. In: <source>Abbildungen nach der Natur mit Beschreibungen</source>. <source>Systematisches Conchylien-Cabinet von Martini und Chemnitz</source><volume>1</volume> (<issue>19</issue>) [(<issue-part>1</issue-part>)]: <size units="page">i-iv, 1–288</size>, <comment>pls A, 1–30</comment>. [p. <fpage>1</fpage>–<lpage>14</lpage>, <comment>pls 5–7</comment> [<year>1846</year>]; p. <fpage>57</fpage>–<lpage>96</lpage>, <comment>pls 20–25</comment> [<year>1848</year>]; p. <fpage>97</fpage>–<lpage>208</lpage>, <comment>pls 26–30</comment> [<year>1849</year>]]. [<comment>Published in parts, dates follow Welter-Schultes (1999)</comment>]</mixed-citation></ref><ref id="B58"><mixed-citation xmlns:xlink="http://www.w3.org/1999/xlink" xlink:type="simple"><person-group><name name-style="western"><surname>Reeve</surname><given-names>L</given-names></name></person-group> (<year>1861</year>) <source>Conchologia Iconica: Illustrations of the shells of molluscous animals</source>. <volume>Volume 13</volume>, <source>Monograph of the genus <italic>Cyclophorus</italic></source>, <comment>pls 1–20</comment>. <publisher-name>Lovell Reeve &amp; Co.</publisher-name>, <publisher-loc>London</publisher-loc>.</mixed-citation></ref><ref id="B31"><mixed-citation xmlns:xlink="http://www.w3.org/1999/xlink" xlink:type="simple"><person-group><name name-style="western"><surname>Kobelt</surname><given-names>W</given-names></name></person-group> (<year>1902</year>) <article-title>Cyclophoridae.</article-title><source>Das Tierreich</source><volume>16</volume>: <fpage>1</fpage>-<lpage>662</lpage>.</mixed-citation></ref><ref id="B32"><mixed-citation xmlns:xlink="http://www.w3.org/1999/xlink" xlink:type="simple"><person-group><name name-style="western"><surname>Kobelt</surname><given-names>W</given-names></name></person-group> (<year>1907–1908</year>) <chapter-title>Die gedeckelten Lungenschnecken (Cyclostomacea)</chapter-title>. In: <source>Abbildungen nach der Natur mit Beschreibungen. Dritte Abteilung. Cyclophoridae I</source>. <source>Systematisches Conchylien-Cabinet von Martini und Chemnitz</source><volume>1</volume> (<issue>19</issue>) [<issue-part>3</issue-part>]: <fpage>401</fpage>–<lpage>608</lpage>, <comment>pls 51–79</comment> [<year>1907</year>]; <fpage>609</fpage>–<lpage>711</lpage>, <comment>pls 80–103</comment> [<year>1908</year>]. [<comment>Published in parts, dates follow Welter-Schultes 1999</comment>]</mixed-citation></ref><ref id="B27"><mixed-citation xmlns:xlink="http://www.w3.org/1999/xlink" xlink:type="simple"><person-group><name name-style="western"><surname>International Commission on Zoological Nomenclature</surname><given-names>[ICZN]</given-names></name></person-group> (<year>1999</year>) <source>International code of zoological nomenclature.</source><edition>Fourth Edition</edition>. <publisher-name>The International Trust for Zoological Nomenclature</publisher-name>, <publisher-loc>London</publisher-loc>, <lpage>306</lpage> pp.</mixed-citation></ref></ref-list></tp:taxon-treatment>
