# Supplementary material for: An annotated catalogue of type specimens of the land snail genus Cyclophorus Monfort, 1810 (Caenogastropoda, Cyclophoridae) in the Natural History Museum, London
Source: Zookeys. 2014 May 23;(411):1–56. doi: 10.3897/zookeys.411.7258 (PMC4042817; doi:10.3897/zookeys.411.7258)
Supplement: XML Treatment for Cyclophorus malayanus [file zookeys.411.7258-treatment30.xml]

<!DOCTYPE tp:taxon-treatment
  PUBLIC "-//TaxonX//DTD Taxonomic Treatment Publishing DTD v0 20100105//EN" "tax-treatment-NSO.dtd">
<tp:taxon-treatment xmlns:tp="http://www.plazi.org/taxpub"><tp:treatment-meta><mixed-citation publication-type="journal"><person-group><name><surname>Nantarat</surname><given-names>Nattawadee</given-names></name><name><surname>Sutcharit</surname><given-names>Chirasak</given-names></name><name><surname>Tongkerd</surname><given-names>Piyoros</given-names></name><name><surname>Ablett</surname><given-names>Jonathan</given-names></name><name><surname>Naggs</surname><given-names>Fred</given-names></name><name><surname>Panha</surname><given-names>Somsak</given-names></name></person-group><article-title>An annotated catalogue of type specimens of the land snail genus <italic>Cyclophorus</italic> Monfort, 1810 (Caenogastropoda, Cyclophoridae) in the Natural History Museum, London</article-title><source>Zookeys</source><day>23</day><month>5</month><year>2014</year><volume>2014</volume><issue>411</issue><fpage>1</fpage><lpage>56</lpage><pub-id pub-id-type="doi">10.3897/zookeys.411.7258</pub-id></mixed-citation></tp:treatment-meta><tp:nomenclature><tp:taxon-name>
                        <tp:taxon-name-part taxon-name-part-type="genus">Cyclophorus</tp:taxon-name-part>
                        <tp:taxon-name-part taxon-name-part-type="species">malayanus</tp:taxon-name-part>
                        <object-id xmlns:xlink="http://www.w3.org/1999/xlink" xlink:type="simple">http://species-id.net/wiki/Cyclophorus_malayanus</object-id>
                    </tp:taxon-name><tp:taxon-authority>(Benson, 1852)</tp:taxon-authority><tp:nomenclature-citation-list><tp:nomenclature-citation><tp:taxon-name>Cyclostoma malayanum</tp:taxon-name><comment> Benson, 1852: 269.</comment></tp:nomenclature-citation><tp:nomenclature-citation><tp:taxon-name>Cyclophorus malayanus</tp:taxon-name><comment> – <xref ref-type="bibr" rid="B58">Reeve 1861</xref>: sp. 2. <xref ref-type="bibr" rid="B31">Kobelt 1902</xref>: 130. <xref ref-type="bibr" rid="B32">Kobelt 1908</xref>: 658.</comment></tp:nomenclature-citation></tp:nomenclature-citation-list></tp:nomenclature><tp:treatment-sec sec-type="Type locality"><title>Type locality.</title><p>In montibus vallibusque Insularum Penang et Lancavi, necnon in Peninsula Malayana [In the mountains, the valleys of the islands of Penang and Langkawi, as well as the Peninsula Malaysia]</p></tp:treatment-sec><tp:treatment-sec sec-type="Type material"><title>Type material.</title><p>Syntypes NHMUK 20130089 (2 shells; <xref ref-type="fig" rid="F13">Fig. 13A; D</xref>=43.5 mm, H=32.1 mm, W=5; D=47.0 mm, H=37.3 mm, W=5)</p></tp:treatment-sec><tp:treatment-sec sec-type="Remarks"><title>Remarks.</title><p>The original description did not include an illustration but <xref ref-type="bibr" rid="B58">Reeve (1861</xref>: sp. 2) subsequently re-published the description with illustrations of a specimen from the Cuming collection. The NHM collection contains a lot of three specimens’ from the Cuming collection labelled “Malay Peninsula”. A label reads “Mr. Benson has also sent me his <italic><tp:taxon-name>Malayanum</tp:taxon-name></italic> and the true <italic>volvulus</italic> for comparison….”. Two of the three shells are close to the measurements and description in the original description and the label, presumably written by Cuming, indicates that these are the three specimens sent to Cuming by Benson, of which two without opercula are syntypes. The third specimen with an operculum being what Benson considered to be ‘<italic>volvulus</italic>’ and not a member of the type series of ‘<italic>malayanus</italic>’. There is a further lot from “Pulo Penang” housed in the University Museum of Zoology Cambridge with original Benson labels including one specimen labelled by Benson as ‘Type’.</p></tp:treatment-sec><tp:treatment-sec><!--Section generated to contain objects referenced in tp:taxon-treatment.--><fig id="F13" position="anchor" orientation="portrait"><label>Figure 13.</label><caption><p>Types of <italic><tp:taxon-name>Cyclophorus</tp:taxon-name></italic> species. <bold>A</bold> <italic><tp:taxon-name>Cyclophorus malayanus</tp:taxon-name></italic> (Benson, 1852), syntype NHMUK 20130089 <bold>B, C</bold> <italic><tp:taxon-name>Cyclophorus monachus</tp:taxon-name></italic> (Morelet, 1866) <bold>B</bold> lectotype NHMUK 1893.2.4.499, and <bold>C</bold> paralectotype NHMUK 1893.2.4.500.</p></caption><graphic xmlns:xlink="http://www.w3.org/1999/xlink" xlink:href="zookeys-411-001-g013.jpg" position="float" orientation="portrait" xlink:type="simple"/></fig></tp:treatment-sec><ref-list><ref id="B58"><mixed-citation xmlns:xlink="http://www.w3.org/1999/xlink" xlink:type="simple"><person-group><name name-style="western"><surname>Reeve</surname><given-names>L</given-names></name></person-group> (<year>1861</year>) <source>Conchologia Iconica: Illustrations of the shells of molluscous animals</source>. <volume>Volume 13</volume>, <source>Monograph of the genus <italic>Cyclophorus</italic></source>, <comment>pls 1–20</comment>. <publisher-name>Lovell Reeve &amp; Co.</publisher-name>, <publisher-loc>London</publisher-loc>.</mixed-citation></ref><ref id="B31"><mixed-citation xmlns:xlink="http://www.w3.org/1999/xlink" xlink:type="simple"><person-group><name name-style="western"><surname>Kobelt</surname><given-names>W</given-names></name></person-group> (<year>1902</year>) <article-title>Cyclophoridae.</article-title><source>Das Tierreich</source><volume>16</volume>: <fpage>1</fpage>-<lpage>662</lpage>.</mixed-citation></ref><ref id="B32"><mixed-citation xmlns:xlink="http://www.w3.org/1999/xlink" xlink:type="simple"><person-group><name name-style="western"><surname>Kobelt</surname><given-names>W</given-names></name></person-group> (<year>1907–1908</year>) <chapter-title>Die gedeckelten Lungenschnecken (Cyclostomacea)</chapter-title>. In: <source>Abbildungen nach der Natur mit Beschreibungen. Dritte Abteilung. Cyclophoridae I</source>. <source>Systematisches Conchylien-Cabinet von Martini und Chemnitz</source><volume>1</volume> (<issue>19</issue>) [<issue-part>3</issue-part>]: <fpage>401</fpage>–<lpage>608</lpage>, <comment>pls 51–79</comment> [<year>1907</year>]; <fpage>609</fpage>–<lpage>711</lpage>, <comment>pls 80–103</comment> [<year>1908</year>]. [<comment>Published in parts, dates follow Welter-Schultes 1999</comment>]</mixed-citation></ref></ref-list></tp:taxon-treatment>
