# Supplementary material for: An annotated catalogue of type specimens of the land snail genus Cyclophorus Monfort, 1810 (Caenogastropoda, Cyclophoridae) in the Natural History Museum, London
Source: Zookeys. 2014 May 23;(411):1–56. doi: 10.3897/zookeys.411.7258 (PMC4042817; doi:10.3897/zookeys.411.7258)
Supplement: XML Treatment for Cyclophorus nagaensis [file zookeys.411.7258-treatment33.xml]

<!DOCTYPE tp:taxon-treatment
  PUBLIC "-//TaxonX//DTD Taxonomic Treatment Publishing DTD v0 20100105//EN" "tax-treatment-NSO.dtd">
<tp:taxon-treatment xmlns:tp="http://www.plazi.org/taxpub"><tp:treatment-meta><mixed-citation publication-type="journal"><person-group><name><surname>Nantarat</surname><given-names>Nattawadee</given-names></name><name><surname>Sutcharit</surname><given-names>Chirasak</given-names></name><name><surname>Tongkerd</surname><given-names>Piyoros</given-names></name><name><surname>Ablett</surname><given-names>Jonathan</given-names></name><name><surname>Naggs</surname><given-names>Fred</given-names></name><name><surname>Panha</surname><given-names>Somsak</given-names></name></person-group><article-title>An annotated catalogue of type specimens of the land snail genus <italic>Cyclophorus</italic> Monfort, 1810 (Caenogastropoda, Cyclophoridae) in the Natural History Museum, London</article-title><source>Zookeys</source><day>23</day><month>5</month><year>2014</year><volume>2014</volume><issue>411</issue><fpage>1</fpage><lpage>56</lpage><pub-id pub-id-type="doi">10.3897/zookeys.411.7258</pub-id></mixed-citation></tp:treatment-meta><tp:nomenclature><tp:taxon-name>
                        <tp:taxon-name-part taxon-name-part-type="genus">Cyclophorus</tp:taxon-name-part>
                        <tp:taxon-name-part taxon-name-part-type="species">nagaensis</tp:taxon-name-part>
                        <object-id xmlns:xlink="http://www.w3.org/1999/xlink" xlink:type="simple">http://species-id.net/wiki/Cyclophorus_nagaensis</object-id>
                    </tp:taxon-name><tp:taxon-authority>Godwin-Austen &amp; Beddome, 1894</tp:taxon-authority><tp:nomenclature-citation-list><tp:nomenclature-citation><tp:taxon-name>Cyclophorus nagaensis</tp:taxon-name><comment> Godwin-Austen &amp; Beddome, 1894: 507. <xref ref-type="bibr" rid="B31">Kobelt 1902</xref>: 101.</comment></tp:nomenclature-citation></tp:nomenclature-citation-list></tp:nomenclature><tp:treatment-sec sec-type="Type locality"><title>Type locality.</title><p>Naga Hills, near Khonoma and Kigwema, 5000–6000 feet; Maokokehung [Assam, Arunachal Pradesh and Nagaland, India].</p></tp:treatment-sec><tp:treatment-sec sec-type="Type material"><title>Type material.</title><p>Lectotype (design. n.), NHMUK 1903.7.1.1456/1 from Naga Hills (<xref ref-type="fig" rid="F15">Fig. 15A; D</xref>=45.2 mm, H=35.5 mm, W=5), paralectotypes NHMUK 1903.7.1.1456/2-4 (3 shells; <xref ref-type="fig" rid="F15">Fig. 15B; D</xref>=43.9 mm, H=34.1 mm, W=5; D=44.7 mm, H=35.7 mm, W=5; D=42.3 mm, H=32.7 mm, W=5).</p></tp:treatment-sec><tp:treatment-sec sec-type="Remarks"><title>Remarks.</title><p>The NHM collections contain a lot of four shells from the Godwin-Austen collection (ex. Doherty collection) and have his original handwritten label stating “Type”. The specimen that most closely matches the original description and the measurements given by Godwin-Austen is designated as the lectotype.</p><!--PageBreak--></tp:treatment-sec><tp:treatment-sec><!--Section generated to contain objects referenced in tp:taxon-treatment.--><fig id="F15" position="anchor" orientation="portrait"><label>Figure 15.</label><caption><p>Types of <italic><tp:taxon-name>Cyclophorus</tp:taxon-name></italic> species. <bold>A, B</bold> <italic><tp:taxon-name>Cyclophorus nagaensis</tp:taxon-name></italic> Godwin-Austen &amp; Beddome, 1894 <bold>A</bold> lectotype NHMUK 1903.7.1.1456/1, and <bold>B</bold> paralectotype NHMUK 1903.7.1.1456/2-4 <bold>C, D</bold> <italic><tp:taxon-name>Cyclophorus niahensis</tp:taxon-name></italic> Godwin-Austen, 1889 <bold>C</bold> lectotype NHMUK 1889.12.7.3, and <bold>D</bold> paralectotype NHMUK 1889.12.7.4.</p></caption><graphic xmlns:xlink="http://www.w3.org/1999/xlink" xlink:href="zookeys-411-001-g015.jpg" position="float" orientation="portrait" xlink:type="simple"/></fig></tp:treatment-sec><ref-list><ref id="B31"><mixed-citation xmlns:xlink="http://www.w3.org/1999/xlink" xlink:type="simple"><person-group><name name-style="western"><surname>Kobelt</surname><given-names>W</given-names></name></person-group> (<year>1902</year>) <article-title>Cyclophoridae.</article-title><source>Das Tierreich</source><volume>16</volume>: <fpage>1</fpage>-<lpage>662</lpage>.</mixed-citation></ref></ref-list></tp:taxon-treatment>
