# Supplementary material for: An annotated catalogue of type specimens of the land snail genus Cyclophorus Monfort, 1810 (Caenogastropoda, Cyclophoridae) in the Natural History Museum, London
Source: Zookeys. 2014 May 23;(411):1–56. doi: 10.3897/zookeys.411.7258 (PMC4042817; doi:10.3897/zookeys.411.7258)
Supplement: XML Treatment for Cyclophorus niahensis [file zookeys.411.7258-treatment34.xml]

<!DOCTYPE tp:taxon-treatment
  PUBLIC "-//TaxonX//DTD Taxonomic Treatment Publishing DTD v0 20100105//EN" "tax-treatment-NSO.dtd">
<tp:taxon-treatment xmlns:tp="http://www.plazi.org/taxpub"><tp:treatment-meta><mixed-citation publication-type="journal"><person-group><name><surname>Nantarat</surname><given-names>Nattawadee</given-names></name><name><surname>Sutcharit</surname><given-names>Chirasak</given-names></name><name><surname>Tongkerd</surname><given-names>Piyoros</given-names></name><name><surname>Ablett</surname><given-names>Jonathan</given-names></name><name><surname>Naggs</surname><given-names>Fred</given-names></name><name><surname>Panha</surname><given-names>Somsak</given-names></name></person-group><article-title>An annotated catalogue of type specimens of the land snail genus <italic>Cyclophorus</italic> Monfort, 1810 (Caenogastropoda, Cyclophoridae) in the Natural History Museum, London</article-title><source>Zookeys</source><day>23</day><month>5</month><year>2014</year><volume>2014</volume><issue>411</issue><fpage>1</fpage><lpage>56</lpage><pub-id pub-id-type="doi">10.3897/zookeys.411.7258</pub-id></mixed-citation></tp:treatment-meta><tp:nomenclature><tp:taxon-name>
                        <tp:taxon-name-part taxon-name-part-type="genus">Cyclophorus</tp:taxon-name-part>
                        <tp:taxon-name-part taxon-name-part-type="species">niahensis</tp:taxon-name-part>
                        <object-id xmlns:xlink="http://www.w3.org/1999/xlink" xlink:type="simple">http://species-id.net/wiki/Cyclophorus_niahensis</object-id>
                    </tp:taxon-name><tp:taxon-authority>Godwin-Austen, 1889</tp:taxon-authority><tp:nomenclature-citation-list><tp:nomenclature-citation><tp:taxon-name>Cyclophorus niahensis</tp:taxon-name><comment> Godwin-Austen, 1889: 334, pl. 35, fig. 1. <xref ref-type="bibr" rid="B31">Kobelt 1902</xref>: 115.</comment></tp:nomenclature-citation></tp:nomenclature-citation-list></tp:nomenclature><tp:treatment-sec sec-type="Type locality"><title>Type locality.</title><p>Niah Hills [Sarawak, Malaysia].</p></tp:treatment-sec><tp:treatment-sec sec-type="Type material"><title>Type material.</title><p>Lectotype (design. n.), NHMUK 1889.12.7.3 (<xref ref-type="fig" rid="F15">Fig. 15C; D</xref>=44.0 mm, H=28.0 mm, W=4), paralectotype NHMUK 1889.12.7.4 (2 shells: 1 adult and 1 juvenile; <xref ref-type="fig" rid="F15">Fig. 15D; D</xref>=41.1 mm, H=24.8 mm, W=4).</p></tp:treatment-sec><tp:treatment-sec sec-type="Remarks"><title>Remarks.</title><p>The use of the term “holotype” in <xref ref-type="bibr" rid="B73">Vermeulen (1999</xref>: 144) does not constitute a valid lectotype designation, since there was no explicit indication to a particular specimen (<xref ref-type="bibr" rid="B27">ICZN 1999</xref>: Art. 74.5). The specimen which most closely matches the figure in the original description (especially in respect to the position of interrupted growth lines on last whorl) and marked with an “X” on the inside of the aperture is here designated as the lectotype.</p></tp:treatment-sec><tp:treatment-sec><!--Section generated to contain objects referenced in tp:taxon-treatment.--><fig id="F15" position="anchor" orientation="portrait"><label>Figure 15.</label><caption><p>Types of <italic><tp:taxon-name>Cyclophorus</tp:taxon-name></italic> species. <bold>A, B</bold> <italic><tp:taxon-name>Cyclophorus nagaensis</tp:taxon-name></italic> Godwin-Austen &amp; Beddome, 1894 <bold>A</bold> lectotype NHMUK 1903.7.1.1456/1, and <bold>B</bold> paralectotype NHMUK 1903.7.1.1456/2-4 <bold>C, D</bold> <italic><tp:taxon-name>Cyclophorus niahensis</tp:taxon-name></italic> Godwin-Austen, 1889 <bold>C</bold> lectotype NHMUK 1889.12.7.3, and <bold>D</bold> paralectotype NHMUK 1889.12.7.4.</p></caption><graphic xmlns:xlink="http://www.w3.org/1999/xlink" xlink:href="zookeys-411-001-g015.jpg" position="float" orientation="portrait" xlink:type="simple"/></fig></tp:treatment-sec><ref-list><ref id="B31"><mixed-citation xmlns:xlink="http://www.w3.org/1999/xlink" xlink:type="simple"><person-group><name name-style="western"><surname>Kobelt</surname><given-names>W</given-names></name></person-group> (<year>1902</year>) <article-title>Cyclophoridae.</article-title><source>Das Tierreich</source><volume>16</volume>: <fpage>1</fpage>-<lpage>662</lpage>.</mixed-citation></ref><ref id="B73"><mixed-citation xmlns:xlink="http://www.w3.org/1999/xlink" xlink:type="simple"><person-group><name name-style="western"><surname>Vermeulen</surname><given-names>JJ</given-names></name></person-group> (<year>1999</year>) <article-title>Notes on the non-marine molluscs of the island of Borneo 9. The genera <italic>Cyclophorus</italic>, <italic>Leptopoma</italic>, and <italic>Craspedotropis</italic> (Gastropoda Prosobranchia: Cyclophoridae).</article-title><source>Basteria</source><volume>63</volume>: <fpage>139</fpage>-<lpage>163</lpage>.</mixed-citation></ref><ref id="B27"><mixed-citation xmlns:xlink="http://www.w3.org/1999/xlink" xlink:type="simple"><person-group><name name-style="western"><surname>International Commission on Zoological Nomenclature</surname><given-names>[ICZN]</given-names></name></person-group> (<year>1999</year>) <source>International code of zoological nomenclature.</source><edition>Fourth Edition</edition>. <publisher-name>The International Trust for Zoological Nomenclature</publisher-name>, <publisher-loc>London</publisher-loc>, <lpage>306</lpage> pp.</mixed-citation></ref></ref-list></tp:taxon-treatment>
