# Supplementary material for: An annotated catalogue of type specimens of the land snail genus Cyclophorus Monfort, 1810 (Caenogastropoda, Cyclophoridae) in the Natural History Museum, London
Source: Zookeys. 2014 May 23;(411):1–56. doi: 10.3897/zookeys.411.7258 (PMC4042817; doi:10.3897/zookeys.411.7258)
Supplement: XML Treatment for Cyclophorus poeciloneurus [file zookeys.411.7258-treatment38.xml]

<!DOCTYPE tp:taxon-treatment
  PUBLIC "-//TaxonX//DTD Taxonomic Treatment Publishing DTD v0 20100105//EN" "tax-treatment-NSO.dtd">
<tp:taxon-treatment xmlns:tp="http://www.plazi.org/taxpub"><tp:treatment-meta><mixed-citation publication-type="journal"><person-group><name><surname>Nantarat</surname><given-names>Nattawadee</given-names></name><name><surname>Sutcharit</surname><given-names>Chirasak</given-names></name><name><surname>Tongkerd</surname><given-names>Piyoros</given-names></name><name><surname>Ablett</surname><given-names>Jonathan</given-names></name><name><surname>Naggs</surname><given-names>Fred</given-names></name><name><surname>Panha</surname><given-names>Somsak</given-names></name></person-group><article-title>An annotated catalogue of type specimens of the land snail genus <italic>Cyclophorus</italic> Monfort, 1810 (Caenogastropoda, Cyclophoridae) in the Natural History Museum, London</article-title><source>Zookeys</source><day>23</day><month>5</month><year>2014</year><volume>2014</volume><issue>411</issue><fpage>1</fpage><lpage>56</lpage><pub-id pub-id-type="doi">10.3897/zookeys.411.7258</pub-id></mixed-citation></tp:treatment-meta><tp:nomenclature><tp:taxon-name>
                        <tp:taxon-name-part taxon-name-part-type="genus">Cyclophorus</tp:taxon-name-part>
                        <tp:taxon-name-part taxon-name-part-type="species">poeciloneurus</tp:taxon-name-part>
                        <object-id xmlns:xlink="http://www.w3.org/1999/xlink" xlink:type="simple">http://species-id.net/wiki/Cyclophorus_poeciloneurus</object-id>
                    </tp:taxon-name><tp:taxon-authority>Godwin-Austen &amp; Beddome, 1894</tp:taxon-authority><tp:nomenclature-citation-list><tp:nomenclature-citation><tp:taxon-name>Cyclophorus poeciloneurus</tp:taxon-name><comment> Godwin-Austen &amp; Beddome, 1894: 507, 508. <xref ref-type="bibr" rid="B31">Kobelt 1902</xref>: 102. <xref ref-type="bibr" rid="B32">Kobelt 1908</xref>: 639.</comment></tp:nomenclature-citation></tp:nomenclature-citation-list></tp:nomenclature><tp:treatment-sec sec-type="Type locality"><title>Type locality.</title><p>Lahúpa Naga Hills, Munipur, and eastward to the Dihing [India].</p></tp:treatment-sec><tp:treatment-sec sec-type="Type material"><title>Type material.</title><p>Lectotype (design. n.), NHMUK 1903.7.1.1522/1 from Lahúpa Naga Hills (<xref ref-type="fig" rid="F16">Fig. 16E; D</xref>=31.1 mm, H=24.9 mm, W=5), paralectotype NHMUK 1903.7.1.1522/2 (1 shell; <xref ref-type="fig" rid="F16">Fig. 16F; D</xref>=27.3 mm, H=20.2 mm, W=5).</p></tp:treatment-sec><tp:treatment-sec sec-type="Remarks"><title>Remarks.</title><p>The authors indicated that four lots of specimens were examined in the original description (from the Godwin-Austen, Ogel, Doherty and Beddome collections). In addition, the authors stated “Type” in relation to the specimens from the Godwin-Austen collection, which consist of two shells. The original description did not include an illustration, and only one set of shell measurement was given. The specimen that has a small label stating “Type” glued inside the aperture, and which matched the measurements given in original description is here designated as the lectotype. The paralectotypes from the Ogel, Doherty, and Beddome collections were not found.</p><!--PageBreak--></tp:treatment-sec><tp:treatment-sec><!--Section generated to contain objects referenced in tp:taxon-treatment.--><fig id="F16" position="anchor" orientation="portrait"><label>Figure 16.</label><caption><p>Types of <italic><tp:taxon-name>Cyclophorus</tp:taxon-name></italic> subspecies. <bold>A</bold> <italic><tp:taxon-name>Cyclophorus cochranei ochraceus</tp:taxon-name></italic> Godwin-Austen, 1889, lectotype NHMUK 1889.12.7.6. Types of <italic><tp:taxon-name>Cyclophorus</tp:taxon-name></italic> species <bold>B</bold> <italic><tp:taxon-name>Cyclophorus phlegethon</tp:taxon-name></italic> Godwin-Austen, 1889, holotype NHMUK 1998011 <bold>C, D</bold> <italic><tp:taxon-name>Cyclophorus picturatus</tp:taxon-name></italic> (Pfeiffer, 1854) <bold>C</bold> lectotype NHMUK 20130082/1, and <bold>D</bold> paralectotype NHMUK 20130082/2-3 <bold>E, F</bold> <italic><tp:taxon-name>Cyclophorus poeciloneurus</tp:taxon-name></italic> Godwin-Austen &amp; Beddome, 1894 <bold>E</bold> lectotype NHMUK 1903.7.1.1522/1, and <bold>F</bold> paralectotype NHMUK 1903.7.1.1522/2.</p></caption><graphic xmlns:xlink="http://www.w3.org/1999/xlink" xlink:href="zookeys-411-001-g016.jpg" position="float" orientation="portrait" xlink:type="simple"/></fig></tp:treatment-sec><ref-list><ref id="B31"><mixed-citation xmlns:xlink="http://www.w3.org/1999/xlink" xlink:type="simple"><person-group><name name-style="western"><surname>Kobelt</surname><given-names>W</given-names></name></person-group> (<year>1902</year>) <article-title>Cyclophoridae.</article-title><source>Das Tierreich</source><volume>16</volume>: <fpage>1</fpage>-<lpage>662</lpage>.</mixed-citation></ref><ref id="B32"><mixed-citation xmlns:xlink="http://www.w3.org/1999/xlink" xlink:type="simple"><person-group><name name-style="western"><surname>Kobelt</surname><given-names>W</given-names></name></person-group> (<year>1907–1908</year>) <chapter-title>Die gedeckelten Lungenschnecken (Cyclostomacea)</chapter-title>. In: <source>Abbildungen nach der Natur mit Beschreibungen. Dritte Abteilung. Cyclophoridae I</source>. <source>Systematisches Conchylien-Cabinet von Martini und Chemnitz</source><volume>1</volume> (<issue>19</issue>) [<issue-part>3</issue-part>]: <fpage>401</fpage>–<lpage>608</lpage>, <comment>pls 51–79</comment> [<year>1907</year>]; <fpage>609</fpage>–<lpage>711</lpage>, <comment>pls 80–103</comment> [<year>1908</year>]. [<comment>Published in parts, dates follow Welter-Schultes 1999</comment>]</mixed-citation></ref></ref-list></tp:taxon-treatment>
