# Supplementary material for: An annotated catalogue of type specimens of the land snail genus Cyclophorus Monfort, 1810 (Caenogastropoda, Cyclophoridae) in the Natural History Museum, London
Source: Zookeys. 2014 May 23;(411):1–56. doi: 10.3897/zookeys.411.7258 (PMC4042817; doi:10.3897/zookeys.411.7258)
Supplement: XML Treatment for Cyclophorus fulguratus rangunensis [file zookeys.411.7258-treatment39.xml]

<!DOCTYPE tp:taxon-treatment
  PUBLIC "-//TaxonX//DTD Taxonomic Treatment Publishing DTD v0 20100105//EN" "tax-treatment-NSO.dtd">
<tp:taxon-treatment xmlns:tp="http://www.plazi.org/taxpub"><tp:treatment-meta><mixed-citation publication-type="journal"><person-group><name><surname>Nantarat</surname><given-names>Nattawadee</given-names></name><name><surname>Sutcharit</surname><given-names>Chirasak</given-names></name><name><surname>Tongkerd</surname><given-names>Piyoros</given-names></name><name><surname>Ablett</surname><given-names>Jonathan</given-names></name><name><surname>Naggs</surname><given-names>Fred</given-names></name><name><surname>Panha</surname><given-names>Somsak</given-names></name></person-group><article-title>An annotated catalogue of type specimens of the land snail genus <italic>Cyclophorus</italic> Monfort, 1810 (Caenogastropoda, Cyclophoridae) in the Natural History Museum, London</article-title><source>Zookeys</source><day>23</day><month>5</month><year>2014</year><volume>2014</volume><issue>411</issue><fpage>1</fpage><lpage>56</lpage><pub-id pub-id-type="doi">10.3897/zookeys.411.7258</pub-id></mixed-citation></tp:treatment-meta><tp:nomenclature><tp:taxon-name>
                        <tp:taxon-name-part taxon-name-part-type="genus">Cyclophorus</tp:taxon-name-part>
                        <tp:taxon-name-part taxon-name-part-type="species">fulguratus</tp:taxon-name-part>
                        <tp:taxon-name-part taxon-name-part-type="subspecies">rangunensis</tp:taxon-name-part>
                        <object-id xmlns:xlink="http://www.w3.org/1999/xlink" xlink:type="simple">http://species-id.net/wiki/Cyclophorus_fulguratus_rangunensis</object-id>
                    </tp:taxon-name><tp:taxon-authority>Kobelt, 1908</tp:taxon-authority><tp:nomenclature-citation-list><tp:nomenclature-citation><tp:taxon-name>Cyclophorus fulguratus</tp:taxon-name><comment> var. Pfeiffer, 1869: 440, pl. 98, figs 1, 2.</comment></tp:nomenclature-citation><tp:nomenclature-citation><tp:taxon-name>Cyclophorus fulguratus</tp:taxon-name><comment> var. <italic>rangunensis</italic> Kobelt, 1908: 647, pl. 93, figs 1, 2. <xref ref-type="bibr" rid="B25">Gude 1921</xref>: 61.</comment></tp:nomenclature-citation></tp:nomenclature-citation-list></tp:nomenclature><tp:treatment-sec sec-type="Type locality"><title>Type locality.</title><p>Inter Thyet-Mio et Rangoon Birmanorum, Pegu [between Thayet District and Yangon in Myanmar, Bago].</p></tp:treatment-sec><tp:treatment-sec sec-type="Type material"><title>Type material.</title><p>Lectotype (design. n.), NHMUK 20130091/1 (<xref ref-type="fig" rid="F17">Fig. 17A; D</xref>=34.7 mm, H=30.3 mm, W=5), paralectotypes NHMUK 20130091/2-3 (2 shells; <xref ref-type="fig" rid="F17">Fig. 17B; D</xref>=27.4 mm, H=23.4 mm, W=5; D=27.1 mm, H=23.2 mm, W=5).</p></tp:treatment-sec><tp:treatment-sec sec-type="Remarks"><title>Remarks.</title><p><xref ref-type="bibr" rid="B32">Kobelt (1908)</xref> described this species based on Pfeiffer’s specimens. Since a range of measurement was given it can be assumed that the taxon was described using more than one specimen. There are three shells in the NHM collections from the Cuming collection with original labels in Pfeiffer’s handwriting. One of the specimens matches with figures in <xref ref-type="bibr" rid="B32">Kobelt (1908</xref>: pl. 93, figs. 1, 2) and <xref ref-type="bibr" rid="B54">Pfeiffer (1869</xref>: pl. 98, figs. 1, 2) and is here designated as the lectotype.</p></tp:treatment-sec><tp:treatment-sec><!--Section generated to contain objects referenced in tp:taxon-treatment.--><fig id="F17" position="anchor" orientation="portrait"><label>Figure 17.</label><caption><p>Types of <italic><tp:taxon-name>Cyclophorus</tp:taxon-name></italic> species. <bold>A, B</bold> <italic><tp:taxon-name>Cyclophorus fulguratus rangunensis</tp:taxon-name></italic> Kobelt, 1908 <bold>A</bold> lectotype NHMUK 20130091/1, and <bold>B</bold> paralectotype NHMUK 20130091/2-3 <bold>C, D</bold> <italic><tp:taxon-name>Cyclophorus eximus rouyeri</tp:taxon-name></italic> Bullen, 1906 <bold>C</bold> lectotype NHMUK 1906.1.16.51, and <bold>D</bold> paralectotype NHMUK 20130078.</p></caption><graphic xmlns:xlink="http://www.w3.org/1999/xlink" xlink:href="zookeys-411-001-g017.jpg" position="float" orientation="portrait" xlink:type="simple"/></fig></tp:treatment-sec><ref-list><ref id="B25"><mixed-citation xmlns:xlink="http://www.w3.org/1999/xlink" xlink:type="simple"><person-group><name name-style="western"><surname>Gude</surname><given-names>GK</given-names></name></person-group> (<year>1921</year>) <source>Mollusca III (Land Operculates).</source> In: <person-group><name name-style="western"><surname>Shipley</surname><given-names>AE</given-names></name><name name-style="western"><surname>Marshall</surname><given-names>AK</given-names></name></person-group> (<role>Eds</role>) <source>The Fauna of British India including Ceylon and Burma</source>. <publisher-name>Taylor and Francis</publisher-name>, <publisher-loc>London</publisher-loc>, <lpage>386</lpage> pp.</mixed-citation></ref><ref id="B32"><mixed-citation xmlns:xlink="http://www.w3.org/1999/xlink" xlink:type="simple"><person-group><name name-style="western"><surname>Kobelt</surname><given-names>W</given-names></name></person-group> (<year>1907–1908</year>) <chapter-title>Die gedeckelten Lungenschnecken (Cyclostomacea)</chapter-title>. In: <source>Abbildungen nach der Natur mit Beschreibungen. Dritte Abteilung. Cyclophoridae I</source>. <source>Systematisches Conchylien-Cabinet von Martini und Chemnitz</source><volume>1</volume> (<issue>19</issue>) [<issue-part>3</issue-part>]: <fpage>401</fpage>–<lpage>608</lpage>, <comment>pls 51–79</comment> [<year>1907</year>]; <fpage>609</fpage>–<lpage>711</lpage>, <comment>pls 80–103</comment> [<year>1908</year>]. [<comment>Published in parts, dates follow Welter-Schultes 1999</comment>]</mixed-citation></ref><ref id="B54"><mixed-citation xmlns:xlink="http://www.w3.org/1999/xlink" xlink:type="simple"><person-group><name name-style="western"><surname>Pfeiffer</surname><given-names>L</given-names></name></person-group> (<year>1866–1869</year>) <source>Novitates Conchologicae</source>. <series>Series Prima</series>. <chapter-title>Mollusca Extramarina. Band 3</chapter-title>. <publisher-name>Cassel, Verlag von Theodor Fischer</publisher-name>, p. <fpage>301</fpage>–<lpage>510</lpage>, <comment>pls 73–108</comment>. [p. <fpage>431</fpage>–<lpage>510</lpage>, <comment>pls 97–108</comment> [<year>1869</year>]. <comment>Published in parts, dates follow Johnson (1969)</comment>].</mixed-citation></ref></ref-list></tp:taxon-treatment>
