# Supplementary material for: An annotated catalogue of type specimens of the land snail genus Cyclophorus Monfort, 1810 (Caenogastropoda, Cyclophoridae) in the Natural History Museum, London
Source: Zookeys. 2014 May 23;(411):1–56. doi: 10.3897/zookeys.411.7258 (PMC4042817; doi:10.3897/zookeys.411.7258)
Supplement: XML Treatment for Cyclophorus serratizona [file zookeys.411.7258-treatment43.xml]

<!DOCTYPE tp:taxon-treatment
  PUBLIC "-//TaxonX//DTD Taxonomic Treatment Publishing DTD v0 20100105//EN" "tax-treatment-NSO.dtd">
<tp:taxon-treatment xmlns:tp="http://www.plazi.org/taxpub"><tp:treatment-meta><mixed-citation publication-type="journal"><person-group><name><surname>Nantarat</surname><given-names>Nattawadee</given-names></name><name><surname>Sutcharit</surname><given-names>Chirasak</given-names></name><name><surname>Tongkerd</surname><given-names>Piyoros</given-names></name><name><surname>Ablett</surname><given-names>Jonathan</given-names></name><name><surname>Naggs</surname><given-names>Fred</given-names></name><name><surname>Panha</surname><given-names>Somsak</given-names></name></person-group><article-title>An annotated catalogue of type specimens of the land snail genus <italic>Cyclophorus</italic> Monfort, 1810 (Caenogastropoda, Cyclophoridae) in the Natural History Museum, London</article-title><source>Zookeys</source><day>23</day><month>5</month><year>2014</year><volume>2014</volume><issue>411</issue><fpage>1</fpage><lpage>56</lpage><pub-id pub-id-type="doi">10.3897/zookeys.411.7258</pub-id></mixed-citation></tp:treatment-meta><tp:nomenclature><tp:taxon-name>
                        <tp:taxon-name-part taxon-name-part-type="genus">Cyclophorus</tp:taxon-name-part>
                        <tp:taxon-name-part taxon-name-part-type="species">serratizona</tp:taxon-name-part>
                        <object-id xmlns:xlink="http://www.w3.org/1999/xlink" xlink:type="simple">http://species-id.net/wiki/Cyclophorus_serratizona</object-id>
                    </tp:taxon-name><tp:taxon-authority>Hanley &amp; Theobald, 1876</tp:taxon-authority><tp:nomenclature-citation-list><tp:nomenclature-citation><tp:taxon-name>Cyclophorus serratizona</tp:taxon-name><comment> Hanley &amp; Theobald, 1876: 57, pl. 144, fig. 7. <xref ref-type="bibr" rid="B32">Kobelt 1908</xref>: 654. <xref ref-type="bibr" rid="B25">Gude 1921</xref>: 77.</comment></tp:nomenclature-citation></tp:nomenclature-citation-list></tp:nomenclature><tp:treatment-sec sec-type="Type locality"><title>Type locality.</title><p>Upper Salwen [Myanmar].</p></tp:treatment-sec><tp:treatment-sec sec-type="Type material"><title>Type material.</title><p>Possible syntypes NHMUK 88.12.4.1955 (3 shells, <xref ref-type="fig" rid="F19">Fig. 19B; D</xref>=37.1 mm, H=30.0 mm, W=5; D=39.9 mm, H=30.8 mm, W=5; D=40.7 mm, H=32.9 mm, W=5).</p></tp:treatment-sec><tp:treatment-sec sec-type="Remarks"><title>Remarks.</title><p>This taxon was described based on specimens from the Theobald collection. <xref ref-type="bibr" rid="B14">Coan and Kabat (2012</xref>: 326) stated that the types could not be located in either the NHM or the Leeds Museum. We located 3 specimens in the NHM general collection <!--PageBreak-->with a label stating that they were purchased from Theobald, “type figd in C. I.”, but giving Moulmein (currently Mawlamyine), farm (=from?) caves, as the locality, which is at the mouth of the Salween. It seems likely that there is a mix up in the documentation of the locality but we cannot determine if the error is in the locality given in the original description, an error in the labelling with the specimens or if this lot is simply not type material. We therefore treat the material as possible syntypes.</p><p>The locality given by Hanley and Theobald was Upper Salwen (Salween or currently Thanlwin). However, the material identified as the syntype series carries labels giving Moulmein (currently Mawlamyine), farm (=from?) caves, as the locality, which is at the mouth of the Salween. As the Salween is close to 3,000 km in length and the river originates from the Tibetan Plateau, it is clear that ‘Upper Salwen’ is inaccurate. It is conceivable that the intended record was Upper Myanmar but on current evidence we conclude that the Mawlamyine is the type locality.</p></tp:treatment-sec><tp:treatment-sec><!--Section generated to contain objects referenced in tp:taxon-treatment.--><fig id="F19" position="anchor" orientation="portrait"><label>Figure 19.</label><caption><p>Types of <italic><tp:taxon-name>Cyclophorus</tp:taxon-name></italic> species. <bold>A</bold> <italic><tp:taxon-name>Cyclophorus schepmani</tp:taxon-name></italic> Laidlaw, 1957, paratype NHMUK 1957.11.18.7 <bold>B</bold> <italic><tp:taxon-name>Cyclophorus serratizona</tp:taxon-name></italic> Hanley and Theobald, 1876, possible syntypes NHMUK 88.12.4.1955.</p></caption><graphic xmlns:xlink="http://www.w3.org/1999/xlink" xlink:href="zookeys-411-001-g019.jpg" position="float" orientation="portrait" xlink:type="simple"/></fig></tp:treatment-sec><ref-list><ref id="B32"><mixed-citation xmlns:xlink="http://www.w3.org/1999/xlink" xlink:type="simple"><person-group><name name-style="western"><surname>Kobelt</surname><given-names>W</given-names></name></person-group> (<year>1907–1908</year>) <chapter-title>Die gedeckelten Lungenschnecken (Cyclostomacea)</chapter-title>. In: <source>Abbildungen nach der Natur mit Beschreibungen. Dritte Abteilung. Cyclophoridae I</source>. <source>Systematisches Conchylien-Cabinet von Martini und Chemnitz</source><volume>1</volume> (<issue>19</issue>) [<issue-part>3</issue-part>]: <fpage>401</fpage>–<lpage>608</lpage>, <comment>pls 51–79</comment> [<year>1907</year>]; <fpage>609</fpage>–<lpage>711</lpage>, <comment>pls 80–103</comment> [<year>1908</year>]. [<comment>Published in parts, dates follow Welter-Schultes 1999</comment>]</mixed-citation></ref><ref id="B25"><mixed-citation xmlns:xlink="http://www.w3.org/1999/xlink" xlink:type="simple"><person-group><name name-style="western"><surname>Gude</surname><given-names>GK</given-names></name></person-group> (<year>1921</year>) <source>Mollusca III (Land Operculates).</source> In: <person-group><name name-style="western"><surname>Shipley</surname><given-names>AE</given-names></name><name name-style="western"><surname>Marshall</surname><given-names>AK</given-names></name></person-group> (<role>Eds</role>) <source>The Fauna of British India including Ceylon and Burma</source>. <publisher-name>Taylor and Francis</publisher-name>, <publisher-loc>London</publisher-loc>, <lpage>386</lpage> pp.</mixed-citation></ref><ref id="B14"><mixed-citation xmlns:xlink="http://www.w3.org/1999/xlink" xlink:type="simple"><person-group><name name-style="western"><surname>Coan</surname><given-names>VE</given-names></name><name name-style="western"><surname>Kabat</surname><given-names>RA</given-names></name></person-group> (<year>2012</year>) <article-title>The Malacological works and taxa of Sylvanus Hanley (1819–1899).</article-title><source>Malacologia</source><volume>55</volume>: <fpage>285</fpage>-<lpage>359</lpage>. doi: <ext-link ext-link-type="doi" xlink:href="10.4002/040.055.0208" xlink:type="simple">10.4002/040.055.0208</ext-link></mixed-citation></ref></ref-list></tp:taxon-treatment>
