# Supplementary material for: An annotated catalogue of type specimens of the land snail genus Cyclophorus Monfort, 1810 (Caenogastropoda, Cyclophoridae) in the Natural History Museum, London
Source: Zookeys. 2014 May 23;(411):1–56. doi: 10.3897/zookeys.411.7258 (PMC4042817; doi:10.3897/zookeys.411.7258)
Supplement: XML Treatment for Cyclophorus siamensis [file zookeys.411.7258-treatment44.xml]

<!DOCTYPE tp:taxon-treatment
  PUBLIC "-//TaxonX//DTD Taxonomic Treatment Publishing DTD v0 20100105//EN" "tax-treatment-NSO.dtd">
<tp:taxon-treatment xmlns:tp="http://www.plazi.org/taxpub"><tp:treatment-meta><mixed-citation publication-type="journal"><person-group><name><surname>Nantarat</surname><given-names>Nattawadee</given-names></name><name><surname>Sutcharit</surname><given-names>Chirasak</given-names></name><name><surname>Tongkerd</surname><given-names>Piyoros</given-names></name><name><surname>Ablett</surname><given-names>Jonathan</given-names></name><name><surname>Naggs</surname><given-names>Fred</given-names></name><name><surname>Panha</surname><given-names>Somsak</given-names></name></person-group><article-title>An annotated catalogue of type specimens of the land snail genus <italic>Cyclophorus</italic> Monfort, 1810 (Caenogastropoda, Cyclophoridae) in the Natural History Museum, London</article-title><source>Zookeys</source><day>23</day><month>5</month><year>2014</year><volume>2014</volume><issue>411</issue><fpage>1</fpage><lpage>56</lpage><pub-id pub-id-type="doi">10.3897/zookeys.411.7258</pub-id></mixed-citation></tp:treatment-meta><tp:nomenclature><tp:taxon-name>
                        <tp:taxon-name-part taxon-name-part-type="genus">Cyclophorus</tp:taxon-name-part>
                        <tp:taxon-name-part taxon-name-part-type="species">siamensis</tp:taxon-name-part>
                        <object-id xmlns:xlink="http://www.w3.org/1999/xlink" xlink:type="simple">http://species-id.net/wiki/Cyclophorus_siamensis</object-id>
                    </tp:taxon-name><tp:taxon-authority>(Sowerby I, 1850)</tp:taxon-authority><tp:nomenclature-citation-list><tp:nomenclature-citation><tp:taxon-name>Cyclostoma siamense</tp:taxon-name><comment> Sowerby I, 1850: 158, pl. 31a, figs 292, 293. <xref ref-type="bibr" rid="B44">Pfeiffer 1854a</xref>: 323, pl. 42, figs 5, 6.</comment></tp:nomenclature-citation><tp:nomenclature-citation><tp:taxon-name>Cyclophorus siamensis</tp:taxon-name><comment> – <xref ref-type="bibr" rid="B58">Reeve 1861</xref>: sp. 19. <xref ref-type="bibr" rid="B31">Kobelt 1902</xref>: 132.</comment></tp:nomenclature-citation><tp:nomenclature-citation><tp:taxon-name>Cyclophorus khasiensis</tp:taxon-name><comment> Nevill, 1878: 273 (‘new replacement name’).</comment></tp:nomenclature-citation></tp:nomenclature-citation-list></tp:nomenclature><tp:treatment-sec sec-type="Type locality"><title>Type locality.</title><p>Siam [Thailand].</p></tp:treatment-sec><tp:treatment-sec sec-type="Type material"><title>Type material.</title><p>lLectotype (design. n.), NHMUK 20130088/1 (<xref ref-type="fig" rid="F20">Fig. 20A; D</xref>=51.2 mm, H=40.0 mm, W=5), paralectotype NHMUK 20130088/2 (1 shell; <xref ref-type="fig" rid="F20">Fig. 20B; D</xref>=49.8 mm, H=39.5 mm, W=5).</p></tp:treatment-sec><tp:treatment-sec sec-type="Remarks"><title>Remarks.</title><p>The original description as well as those in <xref ref-type="bibr" rid="B44">Pfeiffer (1854a</xref>: 323) are particularly accurate, both showing the dark banding pattern and varix on the last whorl, and both figures appear to be from the same specimen. The NHM collections contain two shells from the Cuming collection with original labels stated the taxon name, type locality and “f. 292, 293”. The specimen which corresponds to the illustrations in <xref ref-type="bibr" rid="B68">Sowerby I (1850)</xref> and <xref ref-type="bibr" rid="B44">Pfeiffer (1854a)</xref> is here designated as the lectotype.</p><p><xref ref-type="bibr" rid="B40">Nevill (1878</xref>: 273) stated that <italic><tp:taxon-name>Cyclostoma siamensis</tp:taxon-name></italic> Sowerby I, 1850 occur in Khasi Hills, India not in Siam. Nevill considered this is an inappropriate taxon name, and <italic><tp:taxon-name>Cyclophorus khasiensis</tp:taxon-name></italic> Nevill, 1878 was nominated as a new replacement name based on specimens from the Godwin-Austen collection. This is however an unjustified replacement name, and therefore a junior objective synonym of <italic><tp:taxon-name>Cyclostoma siamensis</tp:taxon-name></italic> Sowerby I, 1850 (<xref ref-type="bibr" rid="B27">ICZN 1999</xref>: Arts 18, 72.7). The specimens of <italic><tp:taxon-name>Cyclophorus khasiensis</tp:taxon-name></italic> in the Godwin-Austen collection have no nomenclatural status.</p><p>It should be noted that <xref ref-type="bibr" rid="B31">Kobelt (1902)</xref> attributed the date of publication of this species in error as “1843”. For the correct dates of publication for “Thesaurus Conchyliorum” see <xref ref-type="bibr" rid="B41">Petit (2009</xref>: 32).</p><!--PageBreak--></tp:treatment-sec><tp:treatment-sec><!--Section generated to contain objects referenced in tp:taxon-treatment.--><fig id="F20" position="anchor" orientation="portrait"><label>Figure 20.</label><caption><p>Types of <italic><tp:taxon-name>Cyclophorus</tp:taxon-name></italic> species. <bold>A, B</bold> <italic><tp:taxon-name>Cyclophorus siamensis</tp:taxon-name></italic> (Sowerby I, 1850) <bold>A</bold> lectotype NHMUK 20130088/1, and <bold>B</bold> paralectotype NHMUK 20130088/2.</p></caption><graphic xmlns:xlink="http://www.w3.org/1999/xlink" xlink:href="zookeys-411-001-g020.jpg" position="float" orientation="portrait" xlink:type="simple"/></fig></tp:treatment-sec><ref-list><ref id="B44"><mixed-citation xmlns:xlink="http://www.w3.org/1999/xlink" xlink:type="simple"><person-group><name name-style="western"><surname>Pfeiffer</surname><given-names>L</given-names></name></person-group> (<year>1853a</year>–<year>1854a</year>) <chapter-title>Cyclostomaceen. Zweite Abtheilung</chapter-title>. <source>Systematisches Conchylien-Cabinet von Martini und Chemnitz</source> [<volume>1</volume> (<issue>19</issue>) (<issue-part>2</issue-part>)]: <fpage>229</fpage>–<lpage>268</lpage>, <comment>pls 31–36</comment> [<year>1853a</year>]; <fpage>269</fpage>–<lpage>400</lpage>, <comment>pls 37–50</comment> [<year>1854a</year>]. [<comment>Published in parts, dates follow Welter-Schultes 1999</comment>]</mixed-citation></ref><ref id="B58"><mixed-citation xmlns:xlink="http://www.w3.org/1999/xlink" xlink:type="simple"><person-group><name name-style="western"><surname>Reeve</surname><given-names>L</given-names></name></person-group> (<year>1861</year>) <source>Conchologia Iconica: Illustrations of the shells of molluscous animals</source>. <volume>Volume 13</volume>, <source>Monograph of the genus <italic>Cyclophorus</italic></source>, <comment>pls 1–20</comment>. <publisher-name>Lovell Reeve &amp; Co.</publisher-name>, <publisher-loc>London</publisher-loc>.</mixed-citation></ref><ref id="B31"><mixed-citation xmlns:xlink="http://www.w3.org/1999/xlink" xlink:type="simple"><person-group><name name-style="western"><surname>Kobelt</surname><given-names>W</given-names></name></person-group> (<year>1902</year>) <article-title>Cyclophoridae.</article-title><source>Das Tierreich</source><volume>16</volume>: <fpage>1</fpage>-<lpage>662</lpage>.</mixed-citation></ref><ref id="B68"><mixed-citation xmlns:xlink="http://www.w3.org/1999/xlink" xlink:type="simple"><person-group><name name-style="western"><surname>Sowerby I</surname><given-names>GB</given-names></name></person-group> (<year>1850</year>) <chapter-title>Description of some additional species of the genus <italic>Cyclostoma</italic></chapter-title>. In: <source>Thesaurus Conchyliorum</source>, <volume>Volume 2</volume>, <issue>part 11</issue>: <fpage>157</fpage>–<lpage>168</lpage>, <comment>pls 31a, 31b</comment>.</mixed-citation></ref><ref id="B40"><mixed-citation xmlns:xlink="http://www.w3.org/1999/xlink" xlink:type="simple"><person-group><name name-style="western"><surname>Nevill</surname><given-names>G</given-names></name></person-group> (<year>1878</year>) <source>Hand List of Mollusca in the Indian Museum, Calcutta. Part 1. Gastropoda. Pulmonata and Prosobranchia-Neurobranchia</source>. <publisher-name>Indian Museum</publisher-name>, <publisher-loc>Calcutta</publisher-loc>, <size units="page">338 pp</size>. doi: <ext-link ext-link-type="doi" xlink:href="10.5962/bhl.title.6561" xlink:type="simple">10.5962/bhl.title.6561</ext-link></mixed-citation></ref><ref id="B27"><mixed-citation xmlns:xlink="http://www.w3.org/1999/xlink" xlink:type="simple"><person-group><name name-style="western"><surname>International Commission on Zoological Nomenclature</surname><given-names>[ICZN]</given-names></name></person-group> (<year>1999</year>) <source>International code of zoological nomenclature.</source><edition>Fourth Edition</edition>. <publisher-name>The International Trust for Zoological Nomenclature</publisher-name>, <publisher-loc>London</publisher-loc>, <lpage>306</lpage> pp.</mixed-citation></ref><ref id="B41"><mixed-citation xmlns:xlink="http://www.w3.org/1999/xlink" xlink:type="simple"><person-group><name name-style="western"><surname>Petit</surname><given-names>RE</given-names></name></person-group> (<year>2009</year>) <article-title>George Brettingham Sowerby I, II &amp; III: Their conchological publications and molluscan taxa.</article-title><source>Zootaxa</source><volume>2189</volume>: <fpage>1</fpage>-<lpage>218</lpage>.</mixed-citation></ref></ref-list></tp:taxon-treatment>
