# Supplementary material for: An annotated catalogue of type specimens of the land snail genus Cyclophorus Monfort, 1810 (Caenogastropoda, Cyclophoridae) in the Natural History Museum, London
Source: Zookeys. 2014 May 23;(411):1–56. doi: 10.3897/zookeys.411.7258 (PMC4042817; doi:10.3897/zookeys.411.7258)
Supplement: XML Treatment for Cyclophorus spironema [file zookeys.411.7258-treatment45.xml]

<!DOCTYPE tp:taxon-treatment
  PUBLIC "-//TaxonX//DTD Taxonomic Treatment Publishing DTD v0 20100105//EN" "tax-treatment-NSO.dtd">
<tp:taxon-treatment xmlns:tp="http://www.plazi.org/taxpub"><tp:treatment-meta><mixed-citation publication-type="journal"><person-group><name><surname>Nantarat</surname><given-names>Nattawadee</given-names></name><name><surname>Sutcharit</surname><given-names>Chirasak</given-names></name><name><surname>Tongkerd</surname><given-names>Piyoros</given-names></name><name><surname>Ablett</surname><given-names>Jonathan</given-names></name><name><surname>Naggs</surname><given-names>Fred</given-names></name><name><surname>Panha</surname><given-names>Somsak</given-names></name></person-group><article-title>An annotated catalogue of type specimens of the land snail genus <italic>Cyclophorus</italic> Monfort, 1810 (Caenogastropoda, Cyclophoridae) in the Natural History Museum, London</article-title><source>Zookeys</source><day>23</day><month>5</month><year>2014</year><volume>2014</volume><issue>411</issue><fpage>1</fpage><lpage>56</lpage><pub-id pub-id-type="doi">10.3897/zookeys.411.7258</pub-id></mixed-citation></tp:treatment-meta><tp:nomenclature><tp:taxon-name>
                        <tp:taxon-name-part taxon-name-part-type="genus">Cyclophorus</tp:taxon-name-part>
                        <tp:taxon-name-part taxon-name-part-type="species">spironema</tp:taxon-name-part>
                        <object-id xmlns:xlink="http://www.w3.org/1999/xlink" xlink:type="simple">http://species-id.net/wiki/Cyclophorus_spironema</object-id>
                    </tp:taxon-name><tp:taxon-authority>(Pfeiffer, 1855)</tp:taxon-authority><tp:nomenclature-citation-list><tp:nomenclature-citation><tp:taxon-name>Cyclostoma (Cyclophorus) spironema</tp:taxon-name><comment> Pfeiffer, 1855a [1854]: 127.</comment></tp:nomenclature-citation><tp:nomenclature-citation><tp:taxon-name>Cyclophorus spironema</tp:taxon-name><comment> – <xref ref-type="bibr" rid="B31">Kobelt 1902</xref>: 104.</comment></tp:nomenclature-citation></tp:nomenclature-citation-list></tp:nomenclature><tp:treatment-sec sec-type="Type locality"><title>Type locality.</title><p>India.</p></tp:treatment-sec><tp:treatment-sec sec-type="Type material"><title>Type material.</title><p>Lectotypes (design. n.), NHMUK 20130083/1 (<xref ref-type="fig" rid="F21">Fig. 21A; D</xref>=27.9 mm, H=19.8 mm, W=4), paralectotypes NHMUK 20130083/2-3 (2 shells; <xref ref-type="fig" rid="F21">Fig. 21B; D</xref>=26.8 mm, H=21.4 mm, W=4; D=28.2 mm, H=20.9 mm, W=4).</p></tp:treatment-sec><tp:treatment-sec sec-type="Remarks"><title>Remarks.</title><p>This species was described based on specimens from the Cuming collection. The NHM collections contain three shells from the Cuming collection with an original label in Pfeiffer’s handwriting giving the taxon name and collection locality. The specimen figured in <xref ref-type="bibr" rid="B25">Gude (1921</xref>: 55, 56, fig. 13) does not constitute a lectotype designation; as Gude did not select a particular syntype to be the unique name-bearing type (<xref ref-type="bibr" rid="B27">ICZN 1999</xref>: Art. 74.3). We here designate the specimen figured in <xref ref-type="bibr" rid="B25">Gude (1921</xref>: fig. 13) as the lectotype.</p></tp:treatment-sec><tp:treatment-sec><!--Section generated to contain objects referenced in tp:taxon-treatment.--><fig id="F21" position="anchor" orientation="portrait"><label>Figure 21.</label><caption><p>Types of <italic><tp:taxon-name>Cyclophorus</tp:taxon-name></italic> species. <bold>A, B</bold> <italic><tp:taxon-name>Cyclophorus spironema</tp:taxon-name></italic> (Pfeiffer, 1855) <bold>A</bold> lectotypes NHMUK 20130083/1, and <bold>B</bold> paralectotype NHMUK 20130083/2-3 <bold>C</bold> <italic><tp:taxon-name>Cyclophorus subblaevigatus</tp:taxon-name></italic> Blanford, 1869, lectotype NHMUK 196550 <bold>D</bold> <italic><tp:taxon-name>Cyclophorus taeniatus</tp:taxon-name></italic> (Pfeiffer, 1855), lectotype NHMUK 20130120 <bold>E</bold> <italic><tp:taxon-name>Cyclophorus talboti</tp:taxon-name></italic> Godwin-Austen, 1889, lectotype NHMUK 1889.12.7.7.</p></caption><graphic xmlns:xlink="http://www.w3.org/1999/xlink" xlink:href="zookeys-411-001-g021.jpg" position="float" orientation="portrait" xlink:type="simple"/></fig></tp:treatment-sec><ref-list><ref id="B31"><mixed-citation xmlns:xlink="http://www.w3.org/1999/xlink" xlink:type="simple"><person-group><name name-style="western"><surname>Kobelt</surname><given-names>W</given-names></name></person-group> (<year>1902</year>) <article-title>Cyclophoridae.</article-title><source>Das Tierreich</source><volume>16</volume>: <fpage>1</fpage>-<lpage>662</lpage>.</mixed-citation></ref><ref id="B25"><mixed-citation xmlns:xlink="http://www.w3.org/1999/xlink" xlink:type="simple"><person-group><name name-style="western"><surname>Gude</surname><given-names>GK</given-names></name></person-group> (<year>1921</year>) <source>Mollusca III (Land Operculates).</source> In: <person-group><name name-style="western"><surname>Shipley</surname><given-names>AE</given-names></name><name name-style="western"><surname>Marshall</surname><given-names>AK</given-names></name></person-group> (<role>Eds</role>) <source>The Fauna of British India including Ceylon and Burma</source>. <publisher-name>Taylor and Francis</publisher-name>, <publisher-loc>London</publisher-loc>, <lpage>386</lpage> pp.</mixed-citation></ref><ref id="B27"><mixed-citation xmlns:xlink="http://www.w3.org/1999/xlink" xlink:type="simple"><person-group><name name-style="western"><surname>International Commission on Zoological Nomenclature</surname><given-names>[ICZN]</given-names></name></person-group> (<year>1999</year>) <source>International code of zoological nomenclature.</source><edition>Fourth Edition</edition>. <publisher-name>The International Trust for Zoological Nomenclature</publisher-name>, <publisher-loc>London</publisher-loc>, <lpage>306</lpage> pp.</mixed-citation></ref></ref-list></tp:taxon-treatment>
