# Supplementary material for: An annotated catalogue of type specimens of the land snail genus Cyclophorus Monfort, 1810 (Caenogastropoda, Cyclophoridae) in the Natural History Museum, London
Source: Zookeys. 2014 May 23;(411):1–56. doi: 10.3897/zookeys.411.7258 (PMC4042817; doi:10.3897/zookeys.411.7258)
Supplement: XML Treatment for Cyclophorus subblaevigatus [file zookeys.411.7258-treatment46.xml]

<!DOCTYPE tp:taxon-treatment
  PUBLIC "-//TaxonX//DTD Taxonomic Treatment Publishing DTD v0 20100105//EN" "tax-treatment-NSO.dtd">
<tp:taxon-treatment xmlns:tp="http://www.plazi.org/taxpub"><tp:treatment-meta><mixed-citation publication-type="journal"><person-group><name><surname>Nantarat</surname><given-names>Nattawadee</given-names></name><name><surname>Sutcharit</surname><given-names>Chirasak</given-names></name><name><surname>Tongkerd</surname><given-names>Piyoros</given-names></name><name><surname>Ablett</surname><given-names>Jonathan</given-names></name><name><surname>Naggs</surname><given-names>Fred</given-names></name><name><surname>Panha</surname><given-names>Somsak</given-names></name></person-group><article-title>An annotated catalogue of type specimens of the land snail genus <italic>Cyclophorus</italic> Monfort, 1810 (Caenogastropoda, Cyclophoridae) in the Natural History Museum, London</article-title><source>Zookeys</source><day>23</day><month>5</month><year>2014</year><volume>2014</volume><issue>411</issue><fpage>1</fpage><lpage>56</lpage><pub-id pub-id-type="doi">10.3897/zookeys.411.7258</pub-id></mixed-citation></tp:treatment-meta><tp:nomenclature><tp:taxon-name>
                        <tp:taxon-name-part taxon-name-part-type="genus">Cyclophorus</tp:taxon-name-part>
                        <tp:taxon-name-part taxon-name-part-type="species">subblaevigatus</tp:taxon-name-part>
                        <object-id xmlns:xlink="http://www.w3.org/1999/xlink" xlink:type="simple">http://species-id.net/wiki/Cyclophorus_subblaevigatus</object-id>
                    </tp:taxon-name><tp:taxon-authority>Blanford, 1869</tp:taxon-authority><tp:nomenclature-citation-list><tp:nomenclature-citation><tp:taxon-name>Cyclophorus subblaevigatus</tp:taxon-name><comment> Blanford, 1869: 446, 447. <xref ref-type="bibr" rid="B26">Hanley and Theobald 1870</xref>: 16, pl. 34, fig. 7. <xref ref-type="bibr" rid="B31">Kobelt 1902</xref>: 133.</comment></tp:nomenclature-citation></tp:nomenclature-citation-list></tp:nomenclature><tp:treatment-sec sec-type="Type locality"><title>Type locality.</title><p>haud procul a Bhamo, ad ripas fluminis Iravadi [not far from the Bhamo, on the banks of the Iravadi River, Myanmar].</p></tp:treatment-sec><tp:treatment-sec sec-type="Type material"><title>Type material.</title><p>Lectotype (design. n.), NHMUK 196550 (<xref ref-type="fig" rid="F21">Fig. 21C; D</xref>=46.1 mm, H=30.8 mm, W=5).</p></tp:treatment-sec><tp:treatment-sec sec-type="Remarks"><title>Remarks.</title><p>The term “nonnunquam” (“sometimes”) in the original description of shell shape appears to imply that this taxon was based on more than one specimen although only one set of measurements was given in the original description. The use of “the type” in <xref ref-type="bibr" rid="B26">Hanley and Theobald (1870</xref>: 16) may not to constitute a valid lectotype designation because a label stating that it is the figured specimen is not in Hanley or Theobald’s hand and it is not clear if only one specimen was available to Hanley and Theobald. We therefore treat “the type” attribution as an invalid, inadvertent lectotype designation (<xref ref-type="bibr" rid="B27">ICZN 1999</xref>: Art. 74.5). The single specimen in the NHM from the Blanford collection and figured in <xref ref-type="bibr" rid="B26">Hanley and Theobald (1870</xref>: pl. 34, fig. 7), is here designated as the lectotype.</p><!--PageBreak--></tp:treatment-sec><tp:treatment-sec><!--Section generated to contain objects referenced in tp:taxon-treatment.--><fig id="F21" position="anchor" orientation="portrait"><label>Figure 21.</label><caption><p>Types of <italic><tp:taxon-name>Cyclophorus</tp:taxon-name></italic> species. <bold>A, B</bold> <italic><tp:taxon-name>Cyclophorus spironema</tp:taxon-name></italic> (Pfeiffer, 1855) <bold>A</bold> lectotypes NHMUK 20130083/1, and <bold>B</bold> paralectotype NHMUK 20130083/2-3 <bold>C</bold> <italic><tp:taxon-name>Cyclophorus subblaevigatus</tp:taxon-name></italic> Blanford, 1869, lectotype NHMUK 196550 <bold>D</bold> <italic><tp:taxon-name>Cyclophorus taeniatus</tp:taxon-name></italic> (Pfeiffer, 1855), lectotype NHMUK 20130120 <bold>E</bold> <italic><tp:taxon-name>Cyclophorus talboti</tp:taxon-name></italic> Godwin-Austen, 1889, lectotype NHMUK 1889.12.7.7.</p></caption><graphic xmlns:xlink="http://www.w3.org/1999/xlink" xlink:href="zookeys-411-001-g021.jpg" position="float" orientation="portrait" xlink:type="simple"/></fig></tp:treatment-sec><ref-list><ref id="B26"><mixed-citation xmlns:xlink="http://www.w3.org/1999/xlink" xlink:type="simple"><person-group><name name-style="western"><surname>Hanley</surname><given-names>SCT</given-names></name><name name-style="western"><surname>Theobald</surname><given-names>W</given-names></name></person-group> (<year>1870–1876</year>) <source>Conchologia Indica: Illustrations of the Land and Freshwater Shells of British India</source>. <publisher-loc>London</publisher-loc>. <size units="page">i-xviii + 1–65</size>, <comment>160 pl.</comment> [p. <fpage>1</fpage>–<lpage>18</lpage>, <comment>pls 1–40</comment> [<year>1870</year>]; p. <fpage>57</fpage>–<lpage>65</lpage>, <comment>pls 141–160</comment> [<year>1876</year>]. <comment>Published in parts, dates after Prashad (1927)</comment>].</mixed-citation></ref><ref id="B31"><mixed-citation xmlns:xlink="http://www.w3.org/1999/xlink" xlink:type="simple"><person-group><name name-style="western"><surname>Kobelt</surname><given-names>W</given-names></name></person-group> (<year>1902</year>) <article-title>Cyclophoridae.</article-title><source>Das Tierreich</source><volume>16</volume>: <fpage>1</fpage>-<lpage>662</lpage>.</mixed-citation></ref><ref id="B27"><mixed-citation xmlns:xlink="http://www.w3.org/1999/xlink" xlink:type="simple"><person-group><name name-style="western"><surname>International Commission on Zoological Nomenclature</surname><given-names>[ICZN]</given-names></name></person-group> (<year>1999</year>) <source>International code of zoological nomenclature.</source><edition>Fourth Edition</edition>. <publisher-name>The International Trust for Zoological Nomenclature</publisher-name>, <publisher-loc>London</publisher-loc>, <lpage>306</lpage> pp.</mixed-citation></ref></ref-list></tp:taxon-treatment>
