# Supplementary material for: An annotated catalogue of type specimens of the land snail genus Cyclophorus Monfort, 1810 (Caenogastropoda, Cyclophoridae) in the Natural History Museum, London
Source: Zookeys. 2014 May 23;(411):1–56. doi: 10.3897/zookeys.411.7258 (PMC4042817; doi:10.3897/zookeys.411.7258)
Supplement: XML Treatment for Cyclophorus talboti [file zookeys.411.7258-treatment48.xml]

<!DOCTYPE tp:taxon-treatment
  PUBLIC "-//TaxonX//DTD Taxonomic Treatment Publishing DTD v0 20100105//EN" "tax-treatment-NSO.dtd">
<tp:taxon-treatment xmlns:tp="http://www.plazi.org/taxpub"><tp:treatment-meta><mixed-citation publication-type="journal"><person-group><name><surname>Nantarat</surname><given-names>Nattawadee</given-names></name><name><surname>Sutcharit</surname><given-names>Chirasak</given-names></name><name><surname>Tongkerd</surname><given-names>Piyoros</given-names></name><name><surname>Ablett</surname><given-names>Jonathan</given-names></name><name><surname>Naggs</surname><given-names>Fred</given-names></name><name><surname>Panha</surname><given-names>Somsak</given-names></name></person-group><article-title>An annotated catalogue of type specimens of the land snail genus <italic>Cyclophorus</italic> Monfort, 1810 (Caenogastropoda, Cyclophoridae) in the Natural History Museum, London</article-title><source>Zookeys</source><day>23</day><month>5</month><year>2014</year><volume>2014</volume><issue>411</issue><fpage>1</fpage><lpage>56</lpage><pub-id pub-id-type="doi">10.3897/zookeys.411.7258</pub-id></mixed-citation></tp:treatment-meta><tp:nomenclature><tp:taxon-name>
                        <tp:taxon-name-part taxon-name-part-type="genus">Cyclophorus</tp:taxon-name-part>
                        <tp:taxon-name-part taxon-name-part-type="species">talboti</tp:taxon-name-part>
                        <object-id xmlns:xlink="http://www.w3.org/1999/xlink" xlink:type="simple">http://species-id.net/wiki/Cyclophorus_talboti</object-id>
                    </tp:taxon-name><tp:taxon-authority>Godwin-Austen, 1889</tp:taxon-authority><tp:nomenclature-citation-list><tp:nomenclature-citation><tp:taxon-name>Cyclophorus talboti</tp:taxon-name><comment> Godwin-Austen, 1889: 335. <xref ref-type="bibr" rid="B31">Kobelt 1902</xref>: 119.</comment></tp:nomenclature-citation></tp:nomenclature-citation-list></tp:nomenclature><tp:treatment-sec sec-type="Type locality"><title>Type locality.</title><p>Busan Hills [Sarawak, Malaysia].</p></tp:treatment-sec><tp:treatment-sec sec-type="Type material"><title>Type material.</title><p>Lectotype, NHMUK 1889.12.7.7 (<xref ref-type="fig" rid="F21">Fig. 21E; D</xref>=40.1 mm, H=27.5 mm, W=5)</p></tp:treatment-sec><tp:treatment-sec sec-type="Remarks"><title>Remarks.</title><p>Godwin-Austen stated that this taxon was named after Captain Talbot and based on specimens from the collection of A. Everett. The NHM collections contain a lot of three specimens mounted on a single specimen board. The specimen labelled 1889.12.7.7 is marked with the word type, and the original description details. The two other specimens are from the W. Jeakes Esq. (NHMUK 1859.3.30.12) and C. Hose Esq. (1893.3.10.3) collections and have no associated locality data and are therefore excluded from the type series. The use of the term “holotype” in <xref ref-type="bibr" rid="B73">Vermeulen (1999</xref>: 144) is an inadvertent lectotype designation since a particular shell was selected to be the unique name-bearing type (<xref ref-type="bibr" rid="B27">ICZN 1999</xref>: Art. 74.5).</p></tp:treatment-sec><tp:treatment-sec><!--Section generated to contain objects referenced in tp:taxon-treatment.--><fig id="F21" position="anchor" orientation="portrait"><label>Figure 21.</label><caption><p>Types of <italic><tp:taxon-name>Cyclophorus</tp:taxon-name></italic> species. <bold>A, B</bold> <italic><tp:taxon-name>Cyclophorus spironema</tp:taxon-name></italic> (Pfeiffer, 1855) <bold>A</bold> lectotypes NHMUK 20130083/1, and <bold>B</bold> paralectotype NHMUK 20130083/2-3 <bold>C</bold> <italic><tp:taxon-name>Cyclophorus subblaevigatus</tp:taxon-name></italic> Blanford, 1869, lectotype NHMUK 196550 <bold>D</bold> <italic><tp:taxon-name>Cyclophorus taeniatus</tp:taxon-name></italic> (Pfeiffer, 1855), lectotype NHMUK 20130120 <bold>E</bold> <italic><tp:taxon-name>Cyclophorus talboti</tp:taxon-name></italic> Godwin-Austen, 1889, lectotype NHMUK 1889.12.7.7.</p></caption><graphic xmlns:xlink="http://www.w3.org/1999/xlink" xlink:href="zookeys-411-001-g021.jpg" position="float" orientation="portrait" xlink:type="simple"/></fig></tp:treatment-sec><ref-list><ref id="B31"><mixed-citation xmlns:xlink="http://www.w3.org/1999/xlink" xlink:type="simple"><person-group><name name-style="western"><surname>Kobelt</surname><given-names>W</given-names></name></person-group> (<year>1902</year>) <article-title>Cyclophoridae.</article-title><source>Das Tierreich</source><volume>16</volume>: <fpage>1</fpage>-<lpage>662</lpage>.</mixed-citation></ref><ref id="B73"><mixed-citation xmlns:xlink="http://www.w3.org/1999/xlink" xlink:type="simple"><person-group><name name-style="western"><surname>Vermeulen</surname><given-names>JJ</given-names></name></person-group> (<year>1999</year>) <article-title>Notes on the non-marine molluscs of the island of Borneo 9. The genera <italic>Cyclophorus</italic>, <italic>Leptopoma</italic>, and <italic>Craspedotropis</italic> (Gastropoda Prosobranchia: Cyclophoridae).</article-title><source>Basteria</source><volume>63</volume>: <fpage>139</fpage>-<lpage>163</lpage>.</mixed-citation></ref><ref id="B27"><mixed-citation xmlns:xlink="http://www.w3.org/1999/xlink" xlink:type="simple"><person-group><name name-style="western"><surname>International Commission on Zoological Nomenclature</surname><given-names>[ICZN]</given-names></name></person-group> (<year>1999</year>) <source>International code of zoological nomenclature.</source><edition>Fourth Edition</edition>. <publisher-name>The International Trust for Zoological Nomenclature</publisher-name>, <publisher-loc>London</publisher-loc>, <lpage>306</lpage> pp.</mixed-citation></ref></ref-list></tp:taxon-treatment>
