# Supplementary material for: An annotated catalogue of type specimens of the land snail genus Cyclophorus Monfort, 1810 (Caenogastropoda, Cyclophoridae) in the Natural History Museum, London
Source: Zookeys. 2014 May 23;(411):1–56. doi: 10.3897/zookeys.411.7258 (PMC4042817; doi:10.3897/zookeys.411.7258)
Supplement: XML Treatment for Cyclophorus tuba [file zookeys.411.7258-treatment50.xml]

<!DOCTYPE tp:taxon-treatment
  PUBLIC "-//TaxonX//DTD Taxonomic Treatment Publishing DTD v0 20100105//EN" "tax-treatment-NSO.dtd">
<tp:taxon-treatment xmlns:tp="http://www.plazi.org/taxpub"><tp:treatment-meta><mixed-citation publication-type="journal"><person-group><name><surname>Nantarat</surname><given-names>Nattawadee</given-names></name><name><surname>Sutcharit</surname><given-names>Chirasak</given-names></name><name><surname>Tongkerd</surname><given-names>Piyoros</given-names></name><name><surname>Ablett</surname><given-names>Jonathan</given-names></name><name><surname>Naggs</surname><given-names>Fred</given-names></name><name><surname>Panha</surname><given-names>Somsak</given-names></name></person-group><article-title>An annotated catalogue of type specimens of the land snail genus <italic>Cyclophorus</italic> Monfort, 1810 (Caenogastropoda, Cyclophoridae) in the Natural History Museum, London</article-title><source>Zookeys</source><day>23</day><month>5</month><year>2014</year><volume>2014</volume><issue>411</issue><fpage>1</fpage><lpage>56</lpage><pub-id pub-id-type="doi">10.3897/zookeys.411.7258</pub-id></mixed-citation></tp:treatment-meta><tp:nomenclature><tp:taxon-name>
                        <tp:taxon-name-part taxon-name-part-type="genus">Cyclophorus</tp:taxon-name-part>
                        <tp:taxon-name-part taxon-name-part-type="species">tuba</tp:taxon-name-part>
                        <object-id xmlns:xlink="http://www.w3.org/1999/xlink" xlink:type="simple">http://species-id.net/wiki/Cyclophorus_tuba</object-id>
                    </tp:taxon-name><tp:taxon-authority>(Sowerby I, 1842)</tp:taxon-authority><tp:nomenclature-citation-list><tp:nomenclature-citation><tp:taxon-name>Cyclostoma tuba</tp:taxon-name><comment> Sowerby I, 1842: 83. <xref ref-type="bibr" rid="B67">Sowerby I 1843c</xref>: 122, pl. 27, figs 129, 130. <xref ref-type="bibr" rid="B42">Pfeiffer 1849</xref>: 169, pl. 23, figs 10, 11.</comment></tp:nomenclature-citation><tp:nomenclature-citation><tp:taxon-name>Cyclophorus tuba</tp:taxon-name><comment> – <xref ref-type="bibr" rid="B58">Reeve 1861</xref>: sp. 9. <xref ref-type="bibr" rid="B31">Kobelt 1902</xref>: 134.</comment></tp:nomenclature-citation></tp:nomenclature-citation-list></tp:nomenclature><tp:treatment-sec sec-type="Type locality"><title>Type locality.</title><p>prope Montem Ophir, Malaccae [Gunung Ledang, Johor, Malaysia].</p></tp:treatment-sec><tp:treatment-sec sec-type="Type material"><title>Type material.</title><p>Lectotype (design. n.), NHMUK 20120064/1 (<xref ref-type="fig" rid="F22">Fig. 22C; D</xref>=51.1 mm, H=35.7 mm, W=5), paralectotype NHMUK 20120064/2 (1 shell; <xref ref-type="fig" rid="F22">Fig. 22D; D</xref>=48.1 mm, H=33.4 mm, W=5).</p></tp:treatment-sec><tp:treatment-sec sec-type="Remarks"><title>Remarks.</title><p>The original description of this species included two un-named varieties from the Cuming Collection. The NHM collection contain two lots from the Cuming collection with the original labels giving the taxon name, type locality and varietal names stated as “var. a” and “var. b”. Latin and English descriptions associated with illustrations were then published in the “Thesaurus Conchyliorum” (<xref ref-type="bibr" rid="B67">Sowerby I 1843c</xref>). Two further works provided illustrations of the species from Cuming coll. (<xref ref-type="bibr" rid="B42">Pfeiffer 1849</xref>: 169, pl. 23, figs 10, 11; <xref ref-type="bibr" rid="B58">Reeve 1861</xref>: sp. 9). These subsequently published illustrations match specimens in the Cuming collection labelled as “var. a”. We consider that this implies that “var. a” is the type series of <!--PageBreak--><italic><tp:taxon-name>Cyclostoma tuba</tp:taxon-name></italic> s.s. and the specimens labelled as “var. b” are distinct variants and are therefore excluded from the type series (<xref ref-type="bibr" rid="B27">ICZN 1999</xref>: Art. 72.4.1). The specimen of “var. a” illustrated by <xref ref-type="bibr" rid="B67">Sowerby I (1843c</xref>: 122, pl. 27, figs 129, 130) is here designated as the lectotype.</p><p>Measurements of specimens in “var. b” are given for future reference:</p><p>“var. b.” NHMUK 20120065 from Mountain Ophir, Malaccae [Malaysia] (3 shells; D=50.4 mm, H=33.8 mm, W=5; D=50.1 mm, H=35.5 mm, W=5; D=48.1 mm, H=34.0 mm, W=5).</p></tp:treatment-sec><tp:treatment-sec><!--Section generated to contain objects referenced in tp:taxon-treatment.--><fig id="F22" position="anchor" orientation="portrait"><label>Figure 22.</label><caption><p>Types of <italic><tp:taxon-name>Cyclophorus</tp:taxon-name></italic> species. <bold>A, B</bold> <italic><tp:taxon-name>Cyclophorus tigrinus</tp:taxon-name></italic> (Sowerby I, 1843) <bold>A</bold> lectotype NHMUK 20110231/1, and <bold>B</bold> paralectotype NHMUK 20110231/2-3 <bold>C, D</bold> <italic><tp:taxon-name>Cyclophorus tuba</tp:taxon-name></italic> (Sowerby I, 1842) <bold>C</bold> lectotype NHMUK 20120064/1, and <bold>D</bold> paralectotype NHMUK 20120064/2.</p></caption><graphic xmlns:xlink="http://www.w3.org/1999/xlink" xlink:href="zookeys-411-001-g022.jpg" position="float" orientation="portrait" xlink:type="simple"/></fig></tp:treatment-sec><ref-list><ref id="B67"><mixed-citation xmlns:xlink="http://www.w3.org/1999/xlink" xlink:type="simple"><person-group><name name-style="western"><surname>Sowerby I</surname><given-names>GB</given-names></name></person-group> (<year>1843c</year>) <chapter-title><italic>Cyclostoma</italic>.</chapter-title><source>Thesaurus Conchyliorum</source>, <volume>Volume 1</volume>, <issue>part 3</issue>: <fpage>89</fpage>–<lpage>156</lpage>, <comment>pls 23–30</comment>.</mixed-citation></ref><ref id="B42"><mixed-citation xmlns:xlink="http://www.w3.org/1999/xlink" xlink:type="simple"><person-group><name name-style="western"><surname>Pfeiffer</surname><given-names>L</given-names></name></person-group> (<year>1846–1850</year>) <chapter-title>Die gedeckelten Lungenschnecken. (Helicinacea et Cyclostomacea.)</chapter-title>. In: <source>Abbildungen nach der Natur mit Beschreibungen</source>. <source>Systematisches Conchylien-Cabinet von Martini und Chemnitz</source><volume>1</volume> (<issue>19</issue>) [(<issue-part>1</issue-part>)]: <size units="page">i-iv, 1–288</size>, <comment>pls A, 1–30</comment>. [p. <fpage>1</fpage>–<lpage>14</lpage>, <comment>pls 5–7</comment> [<year>1846</year>]; p. <fpage>57</fpage>–<lpage>96</lpage>, <comment>pls 20–25</comment> [<year>1848</year>]; p. <fpage>97</fpage>–<lpage>208</lpage>, <comment>pls 26–30</comment> [<year>1849</year>]]. [<comment>Published in parts, dates follow Welter-Schultes (1999)</comment>]</mixed-citation></ref><ref id="B58"><mixed-citation xmlns:xlink="http://www.w3.org/1999/xlink" xlink:type="simple"><person-group><name name-style="western"><surname>Reeve</surname><given-names>L</given-names></name></person-group> (<year>1861</year>) <source>Conchologia Iconica: Illustrations of the shells of molluscous animals</source>. <volume>Volume 13</volume>, <source>Monograph of the genus <italic>Cyclophorus</italic></source>, <comment>pls 1–20</comment>. <publisher-name>Lovell Reeve &amp; Co.</publisher-name>, <publisher-loc>London</publisher-loc>.</mixed-citation></ref><ref id="B31"><mixed-citation xmlns:xlink="http://www.w3.org/1999/xlink" xlink:type="simple"><person-group><name name-style="western"><surname>Kobelt</surname><given-names>W</given-names></name></person-group> (<year>1902</year>) <article-title>Cyclophoridae.</article-title><source>Das Tierreich</source><volume>16</volume>: <fpage>1</fpage>-<lpage>662</lpage>.</mixed-citation></ref><ref id="B27"><mixed-citation xmlns:xlink="http://www.w3.org/1999/xlink" xlink:type="simple"><person-group><name name-style="western"><surname>International Commission on Zoological Nomenclature</surname><given-names>[ICZN]</given-names></name></person-group> (<year>1999</year>) <source>International code of zoological nomenclature.</source><edition>Fourth Edition</edition>. <publisher-name>The International Trust for Zoological Nomenclature</publisher-name>, <publisher-loc>London</publisher-loc>, <lpage>306</lpage> pp.</mixed-citation></ref></ref-list></tp:taxon-treatment>
