# Supplementary material for: An annotated catalogue of type specimens of the land snail genus Cyclophorus Monfort, 1810 (Caenogastropoda, Cyclophoridae) in the Natural History Museum, London
Source: Zookeys. 2014 May 23;(411):1–56. doi: 10.3897/zookeys.411.7258 (PMC4042817; doi:10.3897/zookeys.411.7258)
Supplement: XML Treatment for Cyclophorus turgidus [file zookeys.411.7258-treatment51.xml]

<!DOCTYPE tp:taxon-treatment
  PUBLIC "-//TaxonX//DTD Taxonomic Treatment Publishing DTD v0 20100105//EN" "tax-treatment-NSO.dtd">
<tp:taxon-treatment xmlns:tp="http://www.plazi.org/taxpub"><tp:treatment-meta><mixed-citation publication-type="journal"><person-group><name><surname>Nantarat</surname><given-names>Nattawadee</given-names></name><name><surname>Sutcharit</surname><given-names>Chirasak</given-names></name><name><surname>Tongkerd</surname><given-names>Piyoros</given-names></name><name><surname>Ablett</surname><given-names>Jonathan</given-names></name><name><surname>Naggs</surname><given-names>Fred</given-names></name><name><surname>Panha</surname><given-names>Somsak</given-names></name></person-group><article-title>An annotated catalogue of type specimens of the land snail genus <italic>Cyclophorus</italic> Monfort, 1810 (Caenogastropoda, Cyclophoridae) in the Natural History Museum, London</article-title><source>Zookeys</source><day>23</day><month>5</month><year>2014</year><volume>2014</volume><issue>411</issue><fpage>1</fpage><lpage>56</lpage><pub-id pub-id-type="doi">10.3897/zookeys.411.7258</pub-id></mixed-citation></tp:treatment-meta><tp:nomenclature><tp:taxon-name>
                        <tp:taxon-name-part taxon-name-part-type="genus">Cyclophorus</tp:taxon-name-part>
                        <tp:taxon-name-part taxon-name-part-type="species">turgidus</tp:taxon-name-part>
                        <object-id xmlns:xlink="http://www.w3.org/1999/xlink" xlink:type="simple">http://species-id.net/wiki/Cyclophorus_turgidus</object-id>
                    </tp:taxon-name><tp:taxon-authority>(Pfeiffer, 1851)</tp:taxon-authority><tp:nomenclature-citation-list><tp:nomenclature-citation><tp:taxon-name>Cyclostoma turgidum</tp:taxon-name><comment> Pfeiffer, 1851: 139, 140 (‘new replacement name’). <xref ref-type="bibr" rid="B44">Pfeiffer 1853a</xref>: 257, pl. 35, fig. 15, 16.</comment></tp:nomenclature-citation><tp:nomenclature-citation><tp:taxon-name>Cyclostoma crassum</tp:taxon-name><comment> Pfeiffer, 1853b [1851: 242] (non <xref ref-type="bibr" rid="B1">C.B. Adams 1851</xref>).</comment></tp:nomenclature-citation><tp:nomenclature-citation><tp:taxon-name>Cyclophorus turgidus</tp:taxon-name><comment> – <xref ref-type="bibr" rid="B58">Reeve 1861</xref>: sp. 43.</comment></tp:nomenclature-citation><tp:nomenclature-citation><tp:taxon-name>Cyclophorus crassus</tp:taxon-name><comment> – <xref ref-type="bibr" rid="B31">Kobelt 1902</xref>: 136, 137.</comment></tp:nomenclature-citation></tp:nomenclature-citation-list></tp:nomenclature><tp:treatment-sec sec-type="Type locality"><title>Type locality.</title><p>Liew Kiew [Ryukyu Islands, Japan].</p></tp:treatment-sec><tp:treatment-sec sec-type="Type material"><title>Type material.</title><p>Lectotype (design. n.), NHMUK 20040591/1 (<xref ref-type="fig" rid="F23">Fig. 23A; D</xref>=27.1 mm, H=23.1 mm, W=5), paralectotypes NHMUK 20040591/2-3 (2 shells; <xref ref-type="fig" rid="F23">Fig. 23B; D</xref>=25.9 mm, H=21.3 mm, W=5; D=25.2 mm, H=20.5 mm, mm, W=5).</p></tp:treatment-sec><tp:treatment-sec sec-type="Remarks"><title>Remarks.</title><p>The name <italic><tp:taxon-name>Cyclostoma turgidum</tp:taxon-name></italic> Pfeiffer, 1851 was presented as a replacement name for <italic><tp:taxon-name>Cyclostoma crassum</tp:taxon-name></italic> Pfeiffer, 1853, a junior homonym. However since the “<italic>crassum</italic>” description was not published until 1853 (in the Proceedings of the Zoological Society for 1851 volume, see <xref ref-type="bibr" rid="B16">Duncan 1937</xref>) <italic><tp:taxon-name>Cyclostoma turgidum</tp:taxon-name></italic> is the valid original description. This taxon was described and illustrated based on specimens from the Cuming collection. The NHM collections contain two lots from the Cuming collection that have original labels in Pfeiffer’s handwriting with a striking-through of the taxon name “<italic>crassum</italic>”, replaced with “<italic>turgidum</italic>”. One lot of 3 specimens, NHMUK 20040591, has the collection locality “Liew Kiew” which matches with that given in the original description. The specimen figured in <xref ref-type="bibr" rid="B44">Pfeiffer (1853a</xref>: pl. 35, figs 15, 16) which matches with the measurements given in the original description is here designated as the lectotype. The second lot of three shells, NHMUK 20040590, has the collection locality “Ibyat, Bashee Islands” which corresponds to “var. minor in insula Ibyat (Bashee group)” from the <xref ref-type="bibr" rid="B45">Pfeiffer’s (1853b)</xref> “<italic>crassum</italic>” description and is excluded from the type series of this nominal species (<xref ref-type="bibr" rid="B27">ICZN 1999</xref>: Art. 72.4.1).</p><p>Measurements of the specimens “var. minor” are given for future reference:</p><p>“var. minor” NHMUK 20040590 from Ibayat, Bashee Island [Batan, Island, Philippines] (3 shells; D=20.5 mm, H=16.8 mm, W=5; D=21.0 mm, H=17.9 mm, W=5; D=20.8 mm, H=16.3 mm, W=5).</p><!--PageBreak--></tp:treatment-sec><tp:treatment-sec><!--Section generated to contain objects referenced in tp:taxon-treatment.--><fig id="F23" position="anchor" orientation="portrait"><label>Figure 23.</label><caption><p>Types of <italic><tp:taxon-name>Cyclophorus</tp:taxon-name></italic> species. <bold>A, B</bold> <italic><tp:taxon-name>Cyclophorus turgidus</tp:taxon-name></italic> (Pfeiffer, 1851) <bold>A</bold> lectotype NHMUK 20040591/1, and <bold>B</bold> paralectotype NHMUK 20040591/2-3 <bold>C, D</bold> <italic><tp:taxon-name>Cyclophorus validus</tp:taxon-name></italic> (Sowerby I, 1842) <bold>C</bold> lectotype NHMUK 20110280/1, and <bold>D</bold> paralectotype NHMUK NHMUK 20110280/2-3.</p></caption><graphic xmlns:xlink="http://www.w3.org/1999/xlink" xlink:href="zookeys-411-001-g023.jpg" position="float" orientation="portrait" xlink:type="simple"/></fig></tp:treatment-sec><ref-list><ref id="B44"><mixed-citation xmlns:xlink="http://www.w3.org/1999/xlink" xlink:type="simple"><person-group><name name-style="western"><surname>Pfeiffer</surname><given-names>L</given-names></name></person-group> (<year>1853a</year>–<year>1854a</year>) <chapter-title>Cyclostomaceen. Zweite Abtheilung</chapter-title>. <source>Systematisches Conchylien-Cabinet von Martini und Chemnitz</source> [<volume>1</volume> (<issue>19</issue>) (<issue-part>2</issue-part>)]: <fpage>229</fpage>–<lpage>268</lpage>, <comment>pls 31–36</comment> [<year>1853a</year>]; <fpage>269</fpage>–<lpage>400</lpage>, <comment>pls 37–50</comment> [<year>1854a</year>]. [<comment>Published in parts, dates follow Welter-Schultes 1999</comment>]</mixed-citation></ref><ref id="B1"><mixed-citation xmlns:xlink="http://www.w3.org/1999/xlink" xlink:type="simple"><person-group><name name-style="western"><surname>Adams</surname><given-names>CB</given-names></name></person-group> (<year>1851</year>) <article-title>Analysis of the group of species of <italic>Cyclostoma</italic>, which is represented by <italic>C. jamaicense</italic> Chem.</article-title><source>Annals Lyceum of Natural History</source><volume>5</volume>: <fpage>56</fpage>-<lpage>64</lpage>.</mixed-citation></ref><ref id="B58"><mixed-citation xmlns:xlink="http://www.w3.org/1999/xlink" xlink:type="simple"><person-group><name name-style="western"><surname>Reeve</surname><given-names>L</given-names></name></person-group> (<year>1861</year>) <source>Conchologia Iconica: Illustrations of the shells of molluscous animals</source>. <volume>Volume 13</volume>, <source>Monograph of the genus <italic>Cyclophorus</italic></source>, <comment>pls 1–20</comment>. <publisher-name>Lovell Reeve &amp; Co.</publisher-name>, <publisher-loc>London</publisher-loc>.</mixed-citation></ref><ref id="B31"><mixed-citation xmlns:xlink="http://www.w3.org/1999/xlink" xlink:type="simple"><person-group><name name-style="western"><surname>Kobelt</surname><given-names>W</given-names></name></person-group> (<year>1902</year>) <article-title>Cyclophoridae.</article-title><source>Das Tierreich</source><volume>16</volume>: <fpage>1</fpage>-<lpage>662</lpage>.</mixed-citation></ref><ref id="B16"><mixed-citation xmlns:xlink="http://www.w3.org/1999/xlink" xlink:type="simple"><person-group><name name-style="western"><surname>Duncan</surname><given-names>FM</given-names></name></person-group> (<year>1937</year>) <article-title>On the dates of publication of the Society’s ‘Proceedings’ 1859–1926, with an appendix containing the dates of publication 1830–1858, compiled by F.H. Waterhouse; also of the ‘Transactions’ 1833–1869 by Henry Peavot, originally published in P.Z.S. 1893,1913.</article-title><source>Proceedings of the Zoological Society of London</source>, <series>Series A</series><volume>107</volume>: <fpage>71</fpage>-<lpage>84</lpage></mixed-citation></ref><ref id="B45"><mixed-citation xmlns:xlink="http://www.w3.org/1999/xlink" xlink:type="simple"><person-group><name name-style="western"><surname>Pfeiffer</surname><given-names>L</given-names></name></person-group> (<year>1853b</year>) <article-title>Descriptions of forty-three new species of Cyclostomacea, from the collection of H. Cuming Esq.</article-title><source>Proceedings of the Zoological Society of London</source>, <volume>19</volume> [1851]: <fpage>242</fpage>–<lpage>252</lpage>. [<comment>Published in parts, dates follow Duncan (1937)</comment>]</mixed-citation></ref><ref id="B27"><mixed-citation xmlns:xlink="http://www.w3.org/1999/xlink" xlink:type="simple"><person-group><name name-style="western"><surname>International Commission on Zoological Nomenclature</surname><given-names>[ICZN]</given-names></name></person-group> (<year>1999</year>) <source>International code of zoological nomenclature.</source><edition>Fourth Edition</edition>. <publisher-name>The International Trust for Zoological Nomenclature</publisher-name>, <publisher-loc>London</publisher-loc>, <lpage>306</lpage> pp.</mixed-citation></ref></ref-list></tp:taxon-treatment>
