# Supplementary material for: An annotated catalogue of type specimens of the land snail genus Cyclophorus Monfort, 1810 (Caenogastropoda, Cyclophoridae) in the Natural History Museum, London
Source: Zookeys. 2014 May 23;(411):1–56. doi: 10.3897/zookeys.411.7258 (PMC4042817; doi:10.3897/zookeys.411.7258)
Supplement: XML Treatment for Cyclophorus validus [file zookeys.411.7258-treatment52.xml]

<!DOCTYPE tp:taxon-treatment
  PUBLIC "-//TaxonX//DTD Taxonomic Treatment Publishing DTD v0 20100105//EN" "tax-treatment-NSO.dtd">
<tp:taxon-treatment xmlns:tp="http://www.plazi.org/taxpub"><tp:treatment-meta><mixed-citation publication-type="journal"><person-group><name><surname>Nantarat</surname><given-names>Nattawadee</given-names></name><name><surname>Sutcharit</surname><given-names>Chirasak</given-names></name><name><surname>Tongkerd</surname><given-names>Piyoros</given-names></name><name><surname>Ablett</surname><given-names>Jonathan</given-names></name><name><surname>Naggs</surname><given-names>Fred</given-names></name><name><surname>Panha</surname><given-names>Somsak</given-names></name></person-group><article-title>An annotated catalogue of type specimens of the land snail genus <italic>Cyclophorus</italic> Monfort, 1810 (Caenogastropoda, Cyclophoridae) in the Natural History Museum, London</article-title><source>Zookeys</source><day>23</day><month>5</month><year>2014</year><volume>2014</volume><issue>411</issue><fpage>1</fpage><lpage>56</lpage><pub-id pub-id-type="doi">10.3897/zookeys.411.7258</pub-id></mixed-citation></tp:treatment-meta><tp:nomenclature><tp:taxon-name>
                        <tp:taxon-name-part taxon-name-part-type="genus">Cyclophorus</tp:taxon-name-part>
                        <tp:taxon-name-part taxon-name-part-type="species">validus</tp:taxon-name-part>
                        <object-id xmlns:xlink="http://www.w3.org/1999/xlink" xlink:type="simple">http://species-id.net/wiki/Cyclophorus_validus</object-id>
                    </tp:taxon-name><tp:taxon-authority>(Sowerby I, 1842)</tp:taxon-authority><tp:nomenclature-citation-list><tp:nomenclature-citation><tp:taxon-name>Cyclostoma validum</tp:taxon-name><comment> Sowerby I, 1842: 82. <xref ref-type="bibr" rid="B67">Sowerby I 1843c</xref>: 123, pl. 27, figs 132, 133. <xref ref-type="bibr" rid="B42">Pfeiffer 1848</xref>: 89, pl. 11, figs 9, 10.</comment></tp:nomenclature-citation><tp:nomenclature-citation><tp:taxon-name>Cyclophorus validus</tp:taxon-name><comment> – <xref ref-type="bibr" rid="B58">Reeve 1861</xref>: sp. 23c, d. <xref ref-type="bibr" rid="B31">Kobelt 1902</xref>: 120. <xref ref-type="bibr" rid="B32">Kobelt 1908</xref>: 581.</comment></tp:nomenclature-citation></tp:nomenclature-citation-list></tp:nomenclature><tp:treatment-sec sec-type="Type locality"><title>Type locality.</title><p>Island of Leyte, island of Luçon, island of Samar and island of Mindanao, Philippines.</p></tp:treatment-sec><tp:treatment-sec sec-type="Type material"><title>Type material.</title><p>Lectotype (design. n.), NHMUK 20110280/1 from island of Leyte (<xref ref-type="fig" rid="F23">Fig. 23C; D</xref>=47.9 mm, H=40.4 mm, W=5), paralectotypes NHMUK 20110280/2-3 (2 shells; <xref ref-type="fig" rid="F23">Fig. 23D; D</xref>=46.7 mm, H=39.9 mm, W=5; D=44.0 mm, H=37.6 mm, W=5).</p></tp:treatment-sec><tp:treatment-sec sec-type="Remarks"><title>Remarks.</title><p>The original description of this species included four varieties indicated “var. a” to “var. d”, without illustration from the Cuming Collection. Subsequent authors (including <xref ref-type="bibr" rid="B66">Sowerby I 1843b</xref>) did not recognise or use these varietal names. The NHM collections contain four lots of Cuming collection material with original labels giving the taxon and varietal names “var. a” to “var. d”. The description and illustration in <xref ref-type="bibr" rid="B66">Sowerby I (1843b)</xref> match the specimens in the Cuming collection labelled as “var. a”. We consider that this implies that “var. a” is the type series of <italic><tp:taxon-name>Cyclostoma validum</tp:taxon-name></italic> s.s. and the specimens labelled as “var. b”, “var. c” and “var. d” are distinct variants and are therefore excluded from the type series (<xref ref-type="bibr" rid="B27">ICZN 1999</xref>: Art. 72.4.1). The specimen of “var. a” illustrated by <xref ref-type="bibr" rid="B67">Sowerby I (1843c</xref>: pl. 27, figs 132, 133), is here designated as the lectotype.</p><p>Measurements of specimens in “var. b” to “var. d.” are given for future reference:</p><p>“var. b.” NHMUK 20110281 from Tayabas Province, Luzon [Philippines] (3 shells; D=39.2 mm, H=35.8 mm, W=5; D=38.2 mm, H=33.9 mm, W=5; D=36.8 mm, H=34.2 mm, mm, W=5).</p><p>“var. c.” NHMUK 20110282 from Catbalonga and Basay, Samar Island [Philippines] (3 shells; D=43.5 mm, H=34.8 mm, W=5; D=43.8 mm, H=34.6 mm, W=5; D=44.5 mm, H=34.9 mm, W=5).</p><p>“var. d.” NHMUK 20110283 from Cagayan, Misamis Province, Mindanao Island, Luzon [Philippines] (3 shells; D=35.6 mm, H=28.4 mm, W=5; D=33.1 mm, H=26.1 mm, W=5; D=32.7 mm, H=25.4 mm, mm, W=5).</p><!--PageBreak--></tp:treatment-sec><tp:treatment-sec><!--Section generated to contain objects referenced in tp:taxon-treatment.--><fig id="F23" position="anchor" orientation="portrait"><label>Figure 23.</label><caption><p>Types of <italic><tp:taxon-name>Cyclophorus</tp:taxon-name></italic> species. <bold>A, B</bold> <italic><tp:taxon-name>Cyclophorus turgidus</tp:taxon-name></italic> (Pfeiffer, 1851) <bold>A</bold> lectotype NHMUK 20040591/1, and <bold>B</bold> paralectotype NHMUK 20040591/2-3 <bold>C, D</bold> <italic><tp:taxon-name>Cyclophorus validus</tp:taxon-name></italic> (Sowerby I, 1842) <bold>C</bold> lectotype NHMUK 20110280/1, and <bold>D</bold> paralectotype NHMUK NHMUK 20110280/2-3.</p></caption><graphic xmlns:xlink="http://www.w3.org/1999/xlink" xlink:href="zookeys-411-001-g023.jpg" position="float" orientation="portrait" xlink:type="simple"/></fig></tp:treatment-sec><ref-list><ref id="B67"><mixed-citation xmlns:xlink="http://www.w3.org/1999/xlink" xlink:type="simple"><person-group><name name-style="western"><surname>Sowerby I</surname><given-names>GB</given-names></name></person-group> (<year>1843c</year>) <chapter-title><italic>Cyclostoma</italic>.</chapter-title><source>Thesaurus Conchyliorum</source>, <volume>Volume 1</volume>, <issue>part 3</issue>: <fpage>89</fpage>–<lpage>156</lpage>, <comment>pls 23–30</comment>.</mixed-citation></ref><ref id="B42"><mixed-citation xmlns:xlink="http://www.w3.org/1999/xlink" xlink:type="simple"><person-group><name name-style="western"><surname>Pfeiffer</surname><given-names>L</given-names></name></person-group> (<year>1846–1850</year>) <chapter-title>Die gedeckelten Lungenschnecken. (Helicinacea et Cyclostomacea.)</chapter-title>. In: <source>Abbildungen nach der Natur mit Beschreibungen</source>. <source>Systematisches Conchylien-Cabinet von Martini und Chemnitz</source><volume>1</volume> (<issue>19</issue>) [(<issue-part>1</issue-part>)]: <size units="page">i-iv, 1–288</size>, <comment>pls A, 1–30</comment>. [p. <fpage>1</fpage>–<lpage>14</lpage>, <comment>pls 5–7</comment> [<year>1846</year>]; p. <fpage>57</fpage>–<lpage>96</lpage>, <comment>pls 20–25</comment> [<year>1848</year>]; p. <fpage>97</fpage>–<lpage>208</lpage>, <comment>pls 26–30</comment> [<year>1849</year>]]. [<comment>Published in parts, dates follow Welter-Schultes (1999)</comment>]</mixed-citation></ref><ref id="B58"><mixed-citation xmlns:xlink="http://www.w3.org/1999/xlink" xlink:type="simple"><person-group><name name-style="western"><surname>Reeve</surname><given-names>L</given-names></name></person-group> (<year>1861</year>) <source>Conchologia Iconica: Illustrations of the shells of molluscous animals</source>. <volume>Volume 13</volume>, <source>Monograph of the genus <italic>Cyclophorus</italic></source>, <comment>pls 1–20</comment>. <publisher-name>Lovell Reeve &amp; Co.</publisher-name>, <publisher-loc>London</publisher-loc>.</mixed-citation></ref><ref id="B31"><mixed-citation xmlns:xlink="http://www.w3.org/1999/xlink" xlink:type="simple"><person-group><name name-style="western"><surname>Kobelt</surname><given-names>W</given-names></name></person-group> (<year>1902</year>) <article-title>Cyclophoridae.</article-title><source>Das Tierreich</source><volume>16</volume>: <fpage>1</fpage>-<lpage>662</lpage>.</mixed-citation></ref><ref id="B32"><mixed-citation xmlns:xlink="http://www.w3.org/1999/xlink" xlink:type="simple"><person-group><name name-style="western"><surname>Kobelt</surname><given-names>W</given-names></name></person-group> (<year>1907–1908</year>) <chapter-title>Die gedeckelten Lungenschnecken (Cyclostomacea)</chapter-title>. In: <source>Abbildungen nach der Natur mit Beschreibungen. Dritte Abteilung. Cyclophoridae I</source>. <source>Systematisches Conchylien-Cabinet von Martini und Chemnitz</source><volume>1</volume> (<issue>19</issue>) [<issue-part>3</issue-part>]: <fpage>401</fpage>–<lpage>608</lpage>, <comment>pls 51–79</comment> [<year>1907</year>]; <fpage>609</fpage>–<lpage>711</lpage>, <comment>pls 80–103</comment> [<year>1908</year>]. [<comment>Published in parts, dates follow Welter-Schultes 1999</comment>]</mixed-citation></ref><ref id="B66"><mixed-citation xmlns:xlink="http://www.w3.org/1999/xlink" xlink:type="simple"><person-group><name name-style="western"><surname>Sowerby I</surname><given-names>GB</given-names></name></person-group> (<year>1843b</year>) <article-title>Descriptions of new species of shells belonging to the genus <italic>Cyclostoma</italic>.</article-title><source>Proceedings of the Zoological Society of London</source><volume>1843</volume>: <fpage>59</fpage>-<lpage>66</lpage>.</mixed-citation></ref><ref id="B27"><mixed-citation xmlns:xlink="http://www.w3.org/1999/xlink" xlink:type="simple"><person-group><name name-style="western"><surname>International Commission on Zoological Nomenclature</surname><given-names>[ICZN]</given-names></name></person-group> (<year>1999</year>) <source>International code of zoological nomenclature.</source><edition>Fourth Edition</edition>. <publisher-name>The International Trust for Zoological Nomenclature</publisher-name>, <publisher-loc>London</publisher-loc>, <lpage>306</lpage> pp.</mixed-citation></ref></ref-list></tp:taxon-treatment>
